# Supplementary material for: Repeated biocide treatments cause changes to the microbiome of a food industry floor drain biofilm model
Source: Front Microbiol. 2025 Mar 14;16:1542193. doi: 10.3389/fmicb.2025.1542193 (PMC11949963; doi:10.3389/fmicb.2025.1542193)
Supplement: Supplementary file 1 [file Data_Sheet_1.zip]

Archive with 4 entries (4 files):
- Supplementary Tables.xlsx
- Supplementary Figure 1.docx
- Supplementary Figure 2.docx
- Supplementary FIgure 3.docx
