# Supplementary material for: Repeated biocide treatments cause changes to the microbiome of a food industry floor drain biofilm model
Source: Front Microbiol. 2025 Mar 14;16:1542193. doi: 10.3389/fmicb.2025.1542193 (PMC11949963; doi:10.3389/fmicb.2025.1542193)
Supplement: Supplementary file 1 [file Data_Sheet_1.zip › Supplementary Tables.xlsx]

## Sheet: S1 Viable Drain Microbiota
Drain Identification	Product area	Production type	Genus	Genus Counting			Genus present in seafood drains	#	Frequency		Genus present in dairy drains	Kolonne1	Frequency			Genus presented >2% (Combined frequency)
1	Roe (fish)	Seafood	Acinetobacter				Pseudomonas	24	16.3265		Serratia	10	15.1515			Genus	Seafood	Dairy	Cumulative
1	Roe (fish)	Seafood	Chryseobacterium				Flavobacterium	13	8.84354		Chryseobacterium	9	13.6364			Pseudomonas	16.3265	7.57576	23.9023
1	Roe (fish)	Seafood	Chryseobacterium				Microbacterium	13	8.84354		Pseudomonas	5	7.57576			Chryseobacterium	6.12245	13.6364	19.7588
1	Roe (fish)	Seafood	Exiguobacterium	1			Brevundimonas	11	7.48299		Acinetobacter	4	6.06061			Serratia	0	15.1515	15.1515
1	Roe (fish)	Seafood	Exiguobacterium				Rhodococcus	11	7.48299		Microbacterium	4	6.06061			Microbacterium	8.84354	6.06061	14.9041
1	Roe (fish)	Seafood	Exiguobacterium				Acinetobacter	9	6.12245		Raoultella	4	6.06061			Acinetobacter	6.12245	6.06061	12.1831
1	Roe (fish)	Seafood	Flavobacterium	1			Chryseobacterium	9	6.12245		Exiguobacterium	3	4.54545			Rhodococcus	7.48299	4.54545	12.0284
1	Roe (fish)	Seafood	Flavobacterium				Stenotrophomonas	9	6.12245		Lactococcus	3	4.54545			Brevundimonas	7.48299	4.54545	12.0284
1	Roe (fish)	Seafood	Galactobacter				Pseudoclavibacter	6	4.08163		Leucobacter	3	4.54545			Stenotrophomonas	6.12245	3.0303	9.15275
1	Roe (fish)	Seafood	Leucobacter	1			Psychrobacter	4	2.72109		Rhodococcus	3	4.54545			Flavobacterium	8.84354	0	8.84354
1	Roe (fish)	Seafood	Listeria	1			Bacillus	3	2.04082		Rothia	3	4.54545			Raoultella	1.36054	6.06061	7.42115
1	Roe (fish)	Seafood	Listeria				Exiguobacterium	3	2.04082		Aeromonas	2	3.0303			Exiguobacterium	2.04082	4.54545	6.58627
1	Roe (fish)	Seafood	Microbacterium	1			Paeniglutamicibacter	3	2.04082		Comamonas	2	3.0303			Leucobacter	0.680272	4.54545	5.22573
1	Roe (fish)	Seafood	Microterricola	1			Sphingobacterium	3	2.04082		Shewanella	2	3.0303			Rothia	0.680272	4.54545	5.22573
1	Roe (fish)	Seafood	Paeniglutamicibacter	1			Listeria	2	1.36054		Stenotrophomonas	2	3.0303			Lactococcus	0	4.54545	4.54545
1	Roe (fish)	Seafood	Paeniglutamicibacter				Micrococcus	2	1.36054		Albirhodobacter	1	1.51515			Pseudoclavibacter	4.08163	0	4.08163
1	Roe (fish)	Seafood	Pseudoclavibacter	1			Paenarthrobacter	2	1.36054		Bacillus	1	1.51515			Comamonas	0.680272	3.0303	3.71058
1	Roe (fish)	Seafood	Rhodococcus	1			Pseudochrobactrum	2	1.36054		Brevundimonas	1	1.51515			Shewanella	0.680272	3.0303	3.71058
1	Roe (fish)	Seafood	Rhodococcus				Raoultella	2	1.36054		Chishuiella	1	1.51515			Bacillus	2.04082	1.51515	3.55597
1	Roe (fish)	Seafood	Rhodococcus				Yersinia	2	1.36054		Citrobacter	1	1.51515			Aeromonas	0	3.0303	3.0303
1	Roe (fish)	Seafood	Rothia	1			Achromobacter	1	0.680272		Lactobacillus	1	1.51515			Psychrobacter	2.72109	0	2.72109
1	Roe (fish)	Seafood	Sphingobacterium	1			Agrobacterium	1	0.680272		Moraxella	1	1.51515			Paeniglutamicibacter	2.04082	0	2.04082
1	Roe (fish)	Seafood	Sphingobacterium				Comamonas	1	0.680272							Sphingobacterium	2.04082	0	2.04082
1	Roe (fish)	Seafood	Stenotrophomonas	1			Enterococcus	1	0.680272		# of isolates	66
3	Roe (fish)	Seafood	Acinetobacter				Galactobacter	1	0.680272							Total cumulative frequency	181.849
3	Roe (fish)	Seafood	Acinetobacter				Gordonia	1	0.680272
3	Roe (fish)	Seafood	Acinetobacter				Leucobacter	1	0.680272							# of genus present >2% (Combined frequency)			22
3	Roe (fish)	Seafood	Acinetobacter				Massilia	1	0.680272		Drain Model (% Dairy microbiome represented in common model):		75.7576	%
3	Roe (fish)	Seafood	Agrobacterium	1			Microterricola	1	0.680272		Drain Model (% Seafood microbiome represented in common model):		80.9524	%		Isolates in total	213
3	Roe (fish)	Seafood	Bacillus	1			Pedobacter	1	0.680272
3	Roe (fish)	Seafood	Pseudomonas	1			Providencia	1	0.680272
3	Roe (fish)	Seafood	Pseudomonas				Pseudarthrobacter	1	0.680272
3	Roe (fish)	Seafood	Pseudomonas				Rothia	1	0.680272
3	Roe (fish)	Seafood	Pseudomonas				Shewanella	1	0.680272
3	Roe (fish)	Seafood	Pseudomonas
3	Roe (fish)	Seafood	Pseudomonas				# of isolates	147
3	Roe (fish)	Seafood	Sphingobacterium
3	Roe (fish)	Seafood	Stenotrophomonas
3	Roe (fish)	Seafood	Stenotrophomonas
3	Roe (fish)	Seafood	Stenotrophomonas
4	Roe (fish)	Seafood	Chryseobacterium
4	Roe (fish)	Seafood	Flavobacterium
4	Roe (fish)	Seafood	Flavobacterium
4	Roe (fish)	Seafood	Flavobacterium
4	Roe (fish)	Seafood	Microbacterium
4	Roe (fish)	Seafood	Pseudoclavibacter
4	Roe (fish)	Seafood	Pseudoclavibacter
4	Roe (fish)	Seafood	Pseudomonas
4	Roe (fish)	Seafood	Pseudomonas
4	Roe (fish)	Seafood	Pseudomonas
4	Roe (fish)	Seafood	Pseudomonas
4	Roe (fish)	Seafood	Raoultella	1
4	Roe (fish)	Seafood	Raoultella
4	Roe (fish)	Seafood	Yersinia	1
4	Roe (fish)	Seafood	Yersinia
6	Roe (fish)	Seafood	Acinetobacter
6	Roe (fish)	Seafood	Acinetobacter
6	Roe (fish)	Seafood	Chryseobacterium
6	Roe (fish)	Seafood	Chryseobacterium
6	Roe (fish)	Seafood	Flavobacterium
6	Roe (fish)	Seafood	Flavobacterium
6	Roe (fish)	Seafood	Flavobacterium
6	Roe (fish)	Seafood	Flavobacterium
6	Roe (fish)	Seafood	Microbacterium
6	Roe (fish)	Seafood	Pedobacter	1
6	Roe (fish)	Seafood	Providencia	1
6	Roe (fish)	Seafood	Pseudarthrobacter	1
6	Roe (fish)	Seafood	Pseudomonas
6	Roe (fish)	Seafood	Pseudomonas
6	Roe (fish)	Seafood	Pseudomonas
6	Roe (fish)	Seafood	Pseudomonas
6	Roe (fish)	Seafood	Pseudomonas
6	Roe (fish)	Seafood	Pseudomonas
6	Roe (fish)	Seafood	Shewanella	1
6	Roe (fish)	Seafood	Stenotrophomonas
7	Shrimp	Seafood	Acinetobacter
7	Shrimp	Seafood	Bacillus
7	Shrimp	Seafood	Brevundimonas	1
7	Shrimp	Seafood	Brevundimonas
7	Shrimp	Seafood	Brevundimonas
7	Shrimp	Seafood	Comamonas
7	Shrimp	Seafood	Microbacterium
7	Shrimp	Seafood	Microbacterium
7	Shrimp	Seafood	Microbacterium
7	Shrimp	Seafood	Pseudoclavibacter
7	Shrimp	Seafood	Pseudomonas
7	Shrimp	Seafood	Pseudomonas
7	Shrimp	Seafood	Pseudomonas
7	Shrimp	Seafood	Pseudomonas
7	Shrimp	Seafood	Pseudomonas
7	Shrimp	Seafood	Pseudomonas
7	Shrimp	Seafood	Rhodococcus
7	Shrimp	Seafood	Rhodococcus
7	Shrimp	Seafood	Stenotrophomonas
7	Shrimp	Seafood	Stenotrophomonas
8	Shrimp	Seafood	Acinetobacter
8	Shrimp	Seafood	Bacillus
8	Shrimp	Seafood	Brevundimonas
8	Shrimp	Seafood	Enterococcus	1
8	Shrimp	Seafood	Gordonia	1
8	Shrimp	Seafood	Microbacterium
8	Shrimp	Seafood	Microbacterium
8	Shrimp	Seafood	Microbacterium
8	Shrimp	Seafood	Micrococcus	1
8	Shrimp	Seafood	Psychrobacter	1
8	Shrimp	Seafood	Rhodococcus
8	Shrimp	Seafood	Stenotrophomonas
9	Shrimp	Seafood	Brevundimonas
9	Shrimp	Seafood	Brevundimonas
9	Shrimp	Seafood	Brevundimonas
9	Shrimp	Seafood	Brevundimonas
9	Shrimp	Seafood	Brevundimonas
9	Shrimp	Seafood	Chryseobacterium
9	Shrimp	Seafood	Chryseobacterium
9	Shrimp	Seafood	Chryseobacterium
9	Shrimp	Seafood	Chryseobacterium
9	Shrimp	Seafood	Flavobacterium
9	Shrimp	Seafood	Flavobacterium
9	Shrimp	Seafood	Massilia	1
9	Shrimp	Seafood	Microbacterium
9	Shrimp	Seafood	Paeniglutamicibacter
9	Shrimp	Seafood	Pseudomonas
9	Shrimp	Seafood	Psychrobacter
9	Shrimp	Seafood	Psychrobacter
9	Shrimp	Seafood	Psychrobacter
9	Shrimp	Seafood	Rhodococcus
9	Shrimp	Seafood	Stenotrophomonas
10	Shrimp	Seafood	Achromobacter	1
10	Shrimp	Seafood	Brevundimonas
10	Shrimp	Seafood	Brevundimonas
10	Shrimp	Seafood	Flavobacterium
10	Shrimp	Seafood	Flavobacterium
10	Shrimp	Seafood	Microbacterium
10	Shrimp	Seafood	Microbacterium
10	Shrimp	Seafood	Microbacterium
10	Shrimp	Seafood	Micrococcus
10	Shrimp	Seafood	Paenarthrobacter	1
10	Shrimp	Seafood	Paenarthrobacter
10	Shrimp	Seafood	Pseudochrobactrum	1
10	Shrimp	Seafood	Pseudochrobactrum
10	Shrimp	Seafood	Pseudoclavibacter
10	Shrimp	Seafood	Pseudoclavibacter
10	Shrimp	Seafood	Pseudomonas
10	Shrimp	Seafood	Rhodococcus
10	Shrimp	Seafood	Rhodococcus
10	Shrimp	Seafood	Rhodococcus
10	Shrimp	Seafood	Rhodococcus
Cheese production area	Cheese	Dairy	Bacillus
Cheese production area	Cheese	Dairy	Chryseobacterium
Cheese production area	Cheese	Dairy	Exiguobacterium
Cheese production area	Cheese	Dairy	Lactobacillus	1
Cheese production area	Cheese	Dairy	Lactococcus
Cheese production area	Cheese	Dairy	Pseudomonas
Cheese production area	Cheese	Dairy	Serratia	1
Cheese production area	Cheese	Dairy	Serratia
Cheese production area	Cheese	Dairy	Serratia
Cheese production area	Cheese	Dairy	Serratia
Cheese production area	Cheese	Dairy	Serratia
Cheese production area	Cheese	Dairy	Serratia
Cheese production area	Cheese	Dairy	Serratia
Cheese production area	Cheese	Dairy	Serratia
Cheese production area	Cheese	Dairy	Serratia
Cheese production area	Cheese	Dairy	Serratia
Cheese storage room	Cheese	Dairy	Acinetobacter
Cheese storage room	Cheese	Dairy	Albirhodobacter	1
Cheese storage room	Cheese	Dairy	Chishuiella	1
Cheese storage room	Cheese	Dairy	Chryseobacterium
Cheese storage room	Cheese	Dairy	Chryseobacterium
Cheese storage room	Cheese	Dairy	Comamonas	1
Cheese storage room	Cheese	Dairy	Comamonas
Cheese storage room	Cheese	Dairy	Exiguobacterium
Cheese storage room	Cheese	Dairy	Leucobacter
Cheese storage room	Cheese	Dairy	Leucobacter
Cheese storage room	Cheese	Dairy	Leucobacter
Cheese storage room	Cheese	Dairy	Microbacterium
Cheese storage room	Cheese	Dairy	Raoultella
Cheese storage room	Cheese	Dairy	Raoultella
Cheese storage room	Cheese	Dairy	Shewanella
Pasteurization room	Cheese	Dairy	Acineobacter	1
Pasteurization room	Cheese	Dairy	Acinetobacter
Pasteurization room	Cheese	Dairy	Acinetobacter
Pasteurization room	Cheese	Dairy	Aeromonas	1
Pasteurization room	Cheese	Dairy	Aeromonas
Pasteurization room	Cheese	Dairy	Brevundimonas
Pasteurization room	Cheese	Dairy	Chryseobacterium
Pasteurization room	Cheese	Dairy	Chryseobacterium
Pasteurization room	Cheese	Dairy	Chryseobacterium
Pasteurization room	Cheese	Dairy	Chryseobacterium
Pasteurization room	Cheese	Dairy	Chryseobacterium
Pasteurization room	Cheese	Dairy	Chryseobacterium
Pasteurization room	Cheese	Dairy	Citrobacter	1
Pasteurization room	Cheese	Dairy	Exiguobacterium
Pasteurization room	Cheese	Dairy	Lactococcus	1
Pasteurization room	Cheese	Dairy	Lactococcus
Pasteurization room	Cheese	Dairy	Microbacterium
Pasteurization room	Cheese	Dairy	Microbacterium
Pasteurization room	Cheese	Dairy	Microbacterium
Pasteurization room	Cheese	Dairy	Moraxella	1
Pasteurization room	Cheese	Dairy	Pseudomonas
Pasteurization room	Cheese	Dairy	Pseudomonas
Pasteurization room	Cheese	Dairy	Pseudomonas
Pasteurization room	Cheese	Dairy	Pseudomonas
Pasteurization room	Cheese	Dairy	Raoultella
Pasteurization room	Cheese	Dairy	Raoultella
Pasteurization room	Cheese	Dairy	Rhodococcus
Pasteurization room	Cheese	Dairy	Rhodococcus
Pasteurization room	Cheese	Dairy	Rhodococcus
Pasteurization room	Cheese	Dairy	Rothia
Pasteurization room	Cheese	Dairy	Rothia
Pasteurization room	Cheese	Dairy	Rothia
Pasteurization room	Cheese	Dairy	Shewanella
Pasteurization room	Cheese	Dairy	Stenotrophomonas
Pasteurization room	Cheese	Dairy	Stenotrophomonas
Different number of genera	40
Isolates in total	213

## Sheet: S2 MIC Test (n=87)
Drain Environment	Species/Genus based on MALDI-TOF / 16s rRNA	MIC Ethanol	MIC PAA	MIC BC	MIC SH
Seafood	Psychrobacter immobilis	4.7	31	0.31	375
Dairy	Exiguobacterium sp.	4.7	31	0.31	188			BC	Isolates	%		PAA	Isolates	%
Dairy	Lactococcus lactis	9.4	63	0.63	375			0.04
Dairy	Lactococcus lactis	9.4	63	0.63	375			0.08				4	0
Dairy	Rothia endophytic	9.4	63	0.63	188			0.16				8	0
Dairy	Rothia sp	9.4	63	0.63	188			0.31	2	2.29885		16	6	6.89655
Dairy	Acinetobacter sp.	4.7	63	0.63	188			0.63	13	14.9425		31	29	33.3333
Dairy	Acinetobacter sp.	4.7	63	0.63	188			1.25	17	19.5402		63	49	56.3218
Dairy	Rothia sp.	4.7	63	0.63	188			2.5	18	20.6897		125	3	3.44828
Dairy	Bacillus cereus	9.4	31	0.63	188			5	19	21.8391		250	0	0
Seafood	Microbacterium maritypicum	4.7	31	0.63	188			10	11	12.6437		500	0	0
Dairy	Microbacterium oxydans	2.3	31	0.63	188			20	4	4.5977		1000	0	0
Dairy	Leucobacter chromiireducens	4.7	31	0.63	94			>20	3	3.44828		2000	0	0
Dairy	Albirhodobacter marinus	2.3	31	0.63	94				87				87
Dairy	Moraxella osloensis	2.3	31	0.63	94
Seafood	Microbacterium maritypicum	4.7	63	1.25	375			SH	Isolates	%		ET	Isolates	%
Seafood	Pseudoclavibacter helvolus	4.7	63	1.25	375
Seafood	Oerskovia turbata	2.3	31	1.25	375			6	0			0.15	0
Dairy	Acinetobacter lwoffii	9.4	63	1.25	188			12	0			0.31	0
Dairy	Brevundimonas vesicularis	9.4	63	1.25	188			23	0	0		0.63	0	0
Dairy	Rhodococcus erythrpolis	9.4	63	1.25	188			47	1	1.14943		1.25	0	0
Seafood	Listeria monocytogenes	4.7	63	2.5	188			94	9	10.3448		2.3	15	17.2414
Seafood	Paeniglutamicibacter sp	4.7	63	1.25	188			188	47	54.023		4.7	57	65.5172
Seafood	Listeria innocua	2.3	63	1.25	188			375	23	26.4368		9.4	15	17.2414
Seafood	Bacillus cereus	9.4	31	1.25	188			750	7	8.04598		18.4	0	0
Dairy	Exiguobacterium acetylicum	4.7	31	1.25	188			1500	0	0		37.5	0	0
Dairy	Leucobacter (luti)	4.7	31	1.25	188			3000	0	0		75	0	0
Dairy	Leucobacter (luti)	4.7	31	1.25	188				87				87
Seafood	Psychrobacter alimentarius	4.7	31	1.25	188
Seafood	Psychrobacter faecalis	4.7	31	1.25	188
Dairy	Raoultella sp.	4.7	125	1.25	94
Dairy	Stenotrophomonas pictorum	4.7	63	1.25	94
Seafood	Acinetobacter johnsonii	4.7	63	2.5	375
Dairy	Stenotrophomonas sp.	4.7	63	2.5	375
Seafood	Paeniglutamicibacter kerguelensis	2.3	31	2.5	375
Seafood	Sphingobacterium faecium	4.7	16	2.5	375
Dairy	Microbacterium arborescens	9.4	63	2.5	188
Dairy	Rhodococcus sp.	9.4	63	2.5	188
Dairy	Microbacterium arborescens	4.7	63	2.5	188
Dairy	Rhodococcus sp.	4.7	63	2.5	188
Seafood	Acinetobacter guillouiae	4.7	31	2.5	188
Seafood	Flavobacterium nitrogenifigens	4.7	31	2.5	188
Seafood	Rothia endophytica	4.7	31	2.5	188
Seafood	Flavobacterium pectinovorum	2.3	16	2.5	188
Seafood	Flavobacterium saccharophilum	2.3	16	2.5	188
Dairy	Shewanella xiamenensis	4.7	63	2.5	94
Dairy	Shewanella xiamenensis	4.7	63	2.5	94
Seafood	Shewanella baltica	4.7	31	2.5	94
Dairy	Chishuiella changwenlii	2.3	16	2.5	94
Dairy	Microbacterium laevaniformans	4.7	63	2.5	47
Seafood	Pseudomonas frederiksbergensis	4.7	63	5	750
Seafood	Yersinia intermedia	4.7	63	5	375
Dairy	Raoultella ornithinolytica	4.7	31	5	375
Dairy	Raoultella terrigena	4.7	31	5	375
Dairy	Chryseobacterium greenlandense	4.7	125	5	188
Dairy	Aeromonas sp.	4.7	63	5	188
Dairy	Aeromonas sp.	4.7	63	5	188
Dairy	Chryseobacterium gambrini	4.7	63	5	188
Dairy	Chryseobacterium sp	4.7	63	5	188
Dairy	Chryseobacterium sp.	4.7	63	5	188
Dairy	Chryseobacterium gambrini	2.3	63	5	188
Dairy	Chryseobacterium sp.	2.3	63	5	188
Dairy	Chryseobacterium sp.	2.3	63	5	188
Dairy	Acinetobacter johnsonii	9.4	31	5	188
Dairy	Chryseobacterium ureilyticum	4.7	31	5	188
Dairy	Comamonas koreensis	4.7	31	5	188
Dairy	Myroides odoratus	4.7	31	5	188
Seafood	Agrobacterium radiobacter	2.3	31	5	188
Dairy	Pseudomonas sp	2.3	16	5	188
Seafood	Pseudomonas antarctica	4.7	63	10	750
Seafood	Pseudomonas azotoformans	4.7	63	10	750
Seafood	Pseudomonas koreensis	4.7	63	10	750
Seafood	Psychrobacter immobilis	4.7	63	10	750
Seafood	Raoultella terrigena	4.7	63	10	750
Dairy	Citrobacter sp.	9.4	63	10	375
Dairy	Raoultella ornithinolytica	9.4	63	10	375
Seafood	Microbacterium flavum	4.7	63	10	375
Dairy	Pseudomonas alkaliphile	4.7	63	10	375
Dairy	Pseudomonas sp.	4.7	63	10	375
Seafood	Pseudomonas azotoformans	4.7	63	20	750
Dairy	Pseudomonas koreensis	9.4	125	20	375
Dairy	Serratia marcescens	4.7	63	20	188
Seafood	Providencia heimbachae	4.7	31	20	188
Dairy	Serratia marcescens	4.7	63	>20	375
Dairy	Serratia marcescens	4.7	63	>20	375
Dairy	pseudomonas thivervalensis	2.3	31	>20	375

## Sheet: S3 Relative abundance (Family)
Family	Taxonomy	Combined Total reads	Drain 1 abundance	Drain 3 abundance	Drain 4 abundance	Drain 6 abundance	Drain 7 abundance	Drain 8 abundance	Drain 9 abundance	Drain 10 abundance	Drain 11 abundance	Drain 12 abundance	Drain 13 abundance	Drain 14 abundance	Drain 15 abundance	Drain 16 abundance			For Figure:		Pseudomonadaceae	Enterobacteriaceae	Moraxellaceae	Caulobacteraceae	Weeksellaceae	Burkholderiaceae	Alteromonadaceae	Selenomonadaceae	Xanthomonadaceae	Micrococcaceae	Aeromonadaceae	Rhodocyclaceae	Flavobacteriaceae	Tannerellaceae	Enterococcaceae	Thermaceae	Bacteroidaceae	Microbacteriaceae	Exiguobacteraceae	Cellulomonadaceae	Other
Pseudomonadaceae	Bacteria; Proteobacteria; Gammaproteobacteria; Pseudomonadales; Pseudomonadaceae	21918251	0.423063	0.589603	0.025181	0.26421	0.230589	0.0557623	0.0396481	0.00768941	0.00950487	0.125683	0.0318885	0.253994	0.308505	0.108631				1 Drain number	0.423063	0.087241	0.0465698	0.017738	0.0560493	0.016311	0.0663045	0	0.050922	0.0255507	0.0335261	0.00045832	0.0911881	0.0017953	0.0111747	0	0	0.0116863	0.000630339	0.000316487	0.0594753
Enterobacteriaceae	Bacteria; Proteobacteria; Gammaproteobacteria; Enterobacterales; Enterobacteriaceae	8631356	0.087241	0.0218946	0.276613	0.0565005	0.0626156	0.0188163	0.0788676	0.00671978	0.141238	0.143182	0.0293301	0.0153609	0.0507106	0.33143				3 Drain number	0.589603	0.0218946	0.00707616	0.00625365	0.00840516	0.0550399	0.00153814	0	0.00702582	0.000335928	0.0147581	0.216166	0.0033349	0.0224013	0.000457211	0.00344077	0	0	0	0	0.0422694
Moraxellaceae	Bacteria; Proteobacteria; Gammaproteobacteria; Moraxellales; Moraxellaceae	8779241	0.0465698	0.00707616	0.00193932	0.13766	0.0281155	0.00472712	0.229488	0.00658465	0.225209	0.0187749	0.0113874	0.395234	0.136733	0.0064625				4 Drain number	0.025181	0.276613	0.00193932	0.0188416	0.00368309	0.0400178	0	0.466871	0.00696267	0.000218572	0.0676469	0.00273415	0.00142292	0.00095515	0.000196955	0	0.00082785	0.000454157	0	0	0.0854339
Caulobacteraceae	Bacteria; Proteobacteria; Alphaproteobacteria; Caulobacterales; Caulobacteraceae	8085717	0.017738	0.00625365	0.0188416	0.0655467	0.0223902	0.0194686	0.0427668	0.696684	0.00241046	0.000303728	0.000377645	0.0419226	0.0116704	0.00302908				6 Drain number	0.26421	0.0565005	0.13766	0.0655467	0.172114	0.0834694	0.00259383	0	0.060351	0.00259961	0.0467731	0.00153161	0.0199675	0.00724997	0.00371859	0	0	0.00531275	0.000278043	0	0.0701236
Weeksellaceae	Bacteria; Bacteroidetes; Flavobacteriia; Flavobacteriales; Weeksellaceae	4185853	0.0560493	0.00840516	0.00368309	0.172114	0.0981817	0.039511	0.128083	0.076121	0.0741088	0.0795282	0.00172963	0.0144006	d	0.0036128				7 Drain number	0.230589	0.0626156	0.0281155	0.0223902	0.0981817	0.0924097	0.0204645	0	0.140448	0.0024241	0.0194986	0.00279455	0.0405257	0.00827049	0.000948301	0.0395446	0.084396	0.00937169	0.000537663	0.000214326	0.0962601
Burkholderiaceae	Bacteria; Proteobacteria; Gammaproteobacteria; Burkholderiales; Burkholderiaceae	4835074	0.016311	0.0550399	0.0400178	0.0834694	0.0924097	0.0104988	0.0489885	0.0231782	0.0116631	0.0173371	0.0222912	0.0582782	0.174001	0.00606274				8 Drain number	0.0557623	0.0188163	0.00472712	0.0194686	0.039511	0.0104988	0.233798	0	0.0487425	0.00639884	0.00110309	0.000451005	0.0160167	0.176602	0.00175079	0.0769689	0.0345861	0.00312264	0	0.00199962	0.249676
Alteromonadaceae	Bacteria; Proteobacteria; Gammaproteobacteria; Enterobacterales; Alteromonadaceae	3519655	0.0663045	0.00153814	0	0.00259383	0.0204645	0.233798	0.0360778	0	0.00274172	0.00426274	0.00721443	0.00856488	0.00195902	0.160185				9 Drain number	0.0396481	0.0788676	0.229488	0.0427668	0.128083	0.0489885	0.0360778	0	0.0148974	0.0240033	0.00342385	0.000624093	0.0213344	0.000801289	0.000556485	0.0252813	0.0890991	0.0179071	0.01371	0.00066827	0.183774
Selenomonadaceae	Bacteria; Firmicutes_C; Negativicutes; Selenomonadales; Selenomonadaceae	2332524	0	0	0.466871	0	0	0	0	0	0	0	0	0	0	0				10 Drain number	0.00768941	0.00671978	0.00658465	0.696684	0.076121	0.0231782	0	0	0.0649821	0.0115023	0.000332197	0.000400132	0.00170375	0	0	0	0	0.0182745	0	0.000351367	0.0854767
Xanthomonadaceae	Bacteria; Proteobacteria; Gammaproteobacteria; Xanthomonadales; Xanthomonadaceae	2616153	0.050922	0.00702582	0.00696267	0.060351	0.140448	0.0487425	0.0148974	0.0649821	0.00190232	0.00594449	0.0073063	0.00776946	0.0213959	0.0226651				11 Drain number	0.00950487	0.141238	0.225209	0.00241046	0.0741088	0.0116631	0.00274172	0	0.00190232	0.2285	0.0406263	0.0308354	0.00207477	0.0327693	0.0171218	0.00954754	0.000340602	0.0154441	0.00547828	0.00125167	0.147233
Micrococcaceae	Bacteria; Actinobacteriota; Actinomycetia; Actinomycetales; Micrococcaceae	3240864	0.0255507	0.000335928	0.000218572	0.00259961	0.0024241	0.00639884	0.0240033	0.0115023	0.2285	0.00805371	0.0682145	0.00228281	0.00500494	0.0661876				12 Drain number	0.125683	0.143182	0.0187749	0.000303728	0.0795282	0.0173371	0.00426274	0	0.00594449	0.00805371	0.000533633	0.000656671	0.0458215	0.0121301	0.127536	0.000833846	0.0213664	0.00299721	0	0.00101524	0.38404
Aeromonadaceae	Bacteria; Proteobacteria; Gammaproteobacteria; Aeromonadales; Aeromonadaceae	2518078	0.0335261	0.0147581	0.0676469	0.0467731	0.0194986	0.00110309	0.00342385	0.000332197	0.0406263	0.000533633	0	0.00224003	0.0629413	0.0352912				13 Drain number	0.0318885	0.0293301	0.0113874	0.000377645	0.00172963	0.0222912	0.00721443	0	0.0073063	0.0682145	0	0.000293509	0.00125479	0	0.0799622	0	0	0.0913099	0.113219	0.121763	0.412457
Rhodocyclaceae	Bacteria; Proteobacteria; Gammaproteobacteria; Burkholderiales; Rhodocyclaceae	4185466	0.00045832	0.216166	0.00273415	0.00153161	0.00279455	0.000451005	0.000624093	0.000400132	0.0308354	0.000656671	0.000293509	0.0176266	0.0190225	0.0128925				14 Drain number	0.253994	0.0153609	0.395234	0.0419226	0.0144006	0.0582782	0.00856488	0	0.00776946	0.00228281	0.00224003	0.0176266	0.00254972	0	0.00295404	0.0821783	0.000185762	0.00155169	0.0010889	0	0.0918179
Flavobacteriaceae	Bacteria; Bacteroidota; Bacteroidia; Flavobacteriales; Flavobacteriaceae	1746379	0.0911881	0.0033349	0.00142292	0.0199675	0.0405257	0.0160167	0.0213344	0.00170375	0.00207477	0.0458215	0.00125479	0.00254972	0.0039687	0.0433575				15 Drain number	0.308505	0.0507106	0.136733	0.0116704	0.0195799	0.174001	0.00195902	0	0.0213959	0.00500494	0.0629413	0.0190225	0.0039687	0.0231018	0.00544424	0.000381227	0.000122445	0.00517166	0.0182049	0.00275676	0.129325
Tannerellaceae	Bacteria; Bacteroidota; Bacteroidia; Bacteroidales; Tannerellaceae	1777056	0.0017953	0.0224013	0.00095515	0.00724997	0.00827049	0.176602	0.000801289	0	0.0327693	0.0121301	0	0	0.0231018	0				16 Drain number	0.108631	0.33143	0.0064625	0.00302908	0.0036128	0.00606274	0.160185	0	0.0226651	0.0661876	0.0352912	0.0128925	0.0433575	0	0.00500533	0	0	0.00558811	0	0.00113184	0.188468
Enterococcaceae	Bacteria; Firmicutes; Bacilli; Lactobacillales; Enterococcaceae	751125	0.0111747	0.000457211	0.000196955	0.00371859	0.000948301	0.00175079	0.000556485	0	0.0171218	0.127536	0.0799622	0.00295404	0.00544424	0.00500533
Propionibacteriaceae	Bacteria; Actinobacteriota; Actinomycetia; Propionibacteriales; Propionibacteriaceae	1407528	0.0126815	0	0.000365887	0.00204084	0.00138573	0.0557318	0.00653479	0.00426359	0.0596573	0.0177597	0.0498236	0.0010224	0.0276626	0.00339636				Avg	0.176711	0.0943228	0.0897115	0.0678145	0.0553648	0.0471104	0.0389788	0.0333479	0.0329511	0.032234	0.0234782	0.0218919	0.0210372	0.0204341	0.0183447	0.0170126	0.0164946	0.0134423	0.0109391	0.00939063	0.158988
Thermaceae	Bacteria; Deinococcota; Deinococci; Deinococcales; Thermaceae	1313958	0	0.00344077	0	0	0.0395446	0.0769689	0.0252813	0	0.00954754	0.000833846	0	0.0821783	0.000381227	0					0.170333	0.095523	0.115934	0.175379	0.0505393	0.0439335	0.0683114	0.120238	0.0366476	0.0586818	0.0233676	0.0546591	0.0252074	0.044501	0.0363	0.0279441	0.030362	0.0224131	0.0289021	0.0311768	0.112219
Bacteroidaceae	Bacteria; Bacteroidota; Bacteroidia; Bacteroidales; Bacteroidaceae	745784	0	0	0.00082785	0	0.084396	0.0345861	0.0890991	0	0.000340602	0.0213664	0	0.000185762	0.000122445	0
Microbacteriaceae	Bacteria; Actinobacteriota; Actinomycetia; Actinomycetales; Microbacteriaceae	850430	0.0116863	0	0.000454157	0.00531275	0.00937169	0.00312264	0.0179071	0.0182745	0.0154441	0.00299721	0.0913099	0.00155169	0.00517166	0.00558811				Sum	2.47395	1.32052	1.25596	0.949403	0.775108	0.659546	0.545704	0.466871	0.461315	0.451276	0.328694	0.306487	0.294521	0.286077	0.256826	0.238176	0.230924	0.188192	0.153147	0.131469
Rhodobacteraceae	Bacteria; Proteobacteria; Alphaproteobacteria; Rhodobacterales; Rhodobacteraceae	914372	0.00289463	0.000444767	0.00120595	0.00680122	0.00807788	0.0144641	0.0381073	0.0120951	0.00859536	0.00457772	0.0365953	0.00235009	0.0229871	0.0072331					14	15	16	17	18	19	20	21	22	23	24	25	26	27	28	29	30	31	32	33
Sphingomonadaceae	Bacteria; Proteobacteria; Alphaproteobacteria; Sphingomonadales; Sphingomonadaceae	1114708	0.00145067	0.013317	0.00863358	0.00937213	0.0183969	0.00429846	0.0196442	0.022377	0.000953735	0.00122265	0.000813316	0.0528531	0.00273472	0.000231741
Exiguobacteraceae	Bacteria; Firmicutes; Bacilli; Exiguobacterales; Exiguobacteraceae	548755	0.000630339	0	0	0.000278043	0.000537663	0	0.01371	0	0.00547828	0	0.113219	0.0010889	0.0182049	0
Rhizobiaceae	Bacteria; Proteobacteria; Alphaproteobacteria; Rhizobiales; Rhizobiaceae	777121	0.00534734	0.0012079	0.000873286	0.0130222	0.00423433	0.0142436	0.00474086	0.0341288	0.00191382	0.000980085	0.0496795	0.00133702	0.00270082	0.00715033					2.47395	3.79447	5.05043	5.99984	6.77494	7.43449	0.545704	1.01258	1.47389	1.92517	2.25386	2.56035	0.294521	0.580598	0.837424	1.0756	1.30652	1.49472	0.153147	11.7742
Cellulomonadaceae	Bacteria; Actinobacteriota; Actinomycetia; Actinomycetales; Cellulomonadaceae	322649	0.000316487	0	0	0	0.000214326	0.00199962	0.00066827	0.000351367	0.00125167	0.00101524	0.121763	0	0.00275676	0.00113184
Brevibacteriaceae	Bacteria; Actinobacteriota; Actinomycetia; Actinomycetales; Brevibacteriaceae	269328	0.000200051	0	0	0	0	0	0.000406625	0	0.00232178	0.0765845	0.0416885	0	0.00213194	0.00296266																								84.1012
Carnobacteriaceae	Bacteria; Firmicutes; Bacilli; Lactobacillales; Carnobacteriaceae	296595	0.000461794	0	0	0.000487762	0.000649445	0.00395829	0.00745348	0	0.00233352	0.00867804	0.0633912	0.000516711	0.0005874	0.00698782
Acetobacteraceae	Bacteria; Proteobacteria; Alphaproteobacteria; Acetobacterales; Acetobacteraceae	155795	0.000191186	0	0.000824848	0.000369485	0.000284998	0.000295267	0.000407113	0.000999331	0	0.0836011	0.0001939	0.000137798	0.00122972	0.000158033
Mycobacteriaceae	Bacteria; Actinobacteriota; Actinomycetia; Mycobacteriales; Mycobacteriaceae	413248	0.00561579	0.000161584	0.000397912	0.00190089	0.00173124	0.0029231	0.00981757	0.00249432	0.00794388	0.00502276	0.0296096	0.00113531	0.00745578	0.00496535
Vibrionaceae	Bacteria; Proteobacteria; Gammaproteobacteria; Enterobacterales; Vibrionaceae	693826	0	0.000194621	0.000328458	0.000688812	0.000919662	0	0.00124721	0	0	0.000239748	0.00404337	0	0.00086202	0.0687785
Dialisteraceae	Bacteria; Firmicutes_C; Negativicutes; Veillonellales; Dialisteraceae	101574	0	0	0	0	0	0	0	0	0	0.0697787	0	0	0.000215436	0
Aerococcaceae	Bacteria; Firmicutes; Bacilli; Lactobacillales; Aerococcaceae	346403	0.00161023	0.00101675	0.00249496	0.00116935	0.00117279	0.00907639	0.0059478	0	0.00573379	0.00357935	0.0257969	0.000112002	0.00614084	0.00592792
Dysgonomonadaceae	Bacteria; Bacteroidota; Bacteroidia; Bacteroidales; Dysgonomonadaceae	312179	0	0.00221594	0	0.00105376	0.00546716	0.0502317	0.00187033	0	0.00112787	0.00401877	0	0	0.000744855	0
Arcobacteraceae	Bacteria; Campylobacterota; Campylobacteria; Campylobacterales; Arcobacteraceae	414413	0.000547684	0	0.0013963	0.0044363	0.00406619	0.0109952	0.00272458	0	0.00655222	0.00128733	0.00719364	0.000111224	0.00289486	0.0216247
Actinomycetaceae	Bacteria; Actinobacteriota; Actinomycetia; Actinomycetales; Actinomycetaceae	324308	0.00903941	0	0	0.000892338	0.000564454	0.000270515	0.00032901	0.000164098	0.00163494	0.00149966	0.0345543	0.000147391	0.0111937	0.00311632
Phycisphaeraceae	Bacteria; Planctomycetota; Phycisphaerae; Phycisphaerales; Phycisphaeraceae	188106	0	0	0	0	0.0155613	0.00418434	0.0330264	0	0	0	0	0	0	0
Desulfomicrobiaceae	Bacteria; Desulfobacterota; Desulfovibrionia; Desulfovibrionales; Desulfomicrobiaceae	230478	0	0.000186093	0	0.00100504	0	0.0487723	0	0	0	0	0	0	0	0
Nevskiaceae	Bacteria; Proteobacteria; Gammaproteobacteria; Nevskiales; Nevskiaceae	184463	0.000156926	0.000777726	0.00237667	0.000267516	0.00664272	0.00026022	0.0341767	0	0	0	0.000211791	0	0.00015162	0
Halomonadaceae	Bacteria; Proteobacteria; Gammaproteobacteria; Pseudomonadales; Halomonadaceae	179329	0.00144911	0.000244587	0	0.00479031	0.00076908	0.00544491	0.00122915	0	0.000255871	0.00068831	0.0193382	0.000141298	0.000365203	0.00629364
Dermatophilaceae	Bacteria; Actinobacteriota; Actinomycetia; Actinomycetales; Dermatophilaceae	246528	0.00107369	0	0.00391587	0.000271644	0.000415719	0.00360432	0.0010849	0.000628689	0.0121309	0.00179706	0.0072739	0.000267041	0.00545962	0.000946326
Lactobacillaceae	Bacteria; Firmicutes; Bacilli; Lactobacillales; Lactobacillaceae	76419	0	0	0	0	9.97725e-05	0	8.95745e-05	0	0.00286564	0.0283606	0.000720959	0.000466544	0.0005008	0.000113476
Sulfurospirillaceae	Bacteria; Campylobacterota; Campylobacteria; Campylobacterales; Sulfurospirillaceae	157646	0	0	0.0197605	0.000252241	0.00730187	0.00109783	0.00109564	0	0	0.000608159	0	0	0.00291987	0
Thalassospiraceae	Bacteria; Proteobacteria; Alphaproteobacteria; Rhodospirillales; Thalassospiraceae	311468	0	0	0	0	0	0	0	0	0	0	0	0	0	0.0324258
Deinococcaceae	Bacteria; Deinococcota; Deinococci; Deinococcales; Deinococcaceae	220346	0	0	0	0	0	0	0	0	0.00333699	0	0	0.0243823	0.000408735	0
Streptococcaceae	Bacteria; Firmicutes; Bacilli; Lactobacillales; Streptococcaceae	65619	0	0	0	0	0	0	0.000123745	0	0.00226629	0.0208272	0	0.00188497	0.000188761	0
Sphingobacteriaceae	Bacteria; Bacteroidota; Bacteroidia; Sphingobacteriales; Sphingobacteriaceae	137559	0.00631537	0	0	0.00458802	0.00110674	0.000610247	0.000216004	0	0.00347446	0.00388448	0.0026527	0.000180836	0.000982242	0.000472955
Beijerinckiaceae	Bacteria; Proteobacteria; Alphaproteobacteria; Rhizobiales; Beijerinckiaceae	140324	0.00392039	0.00156783	0.00580716	0.00261406	0.000751065	0.00057323	0.000776882	0.00208829	0.000555846	0.000331148	0.000236451	0.000206892	0.000616205	0
Corynebacteriaceae	Bacteria; Actinobacteria; Actinomycetia; Corynebacteriales; Corynebacteriaceae	43124	0	0	0	0	0.000215712	0	0.000274581	0	0	0.00512119	0.00883913	0	0.000722071	0.000850757
Rhodospirillaceae	Bacteria; Proteobacteria; Alphaproteobacteria; Rhodospirillales; Rhodospirillaceae	133693	0	0	0	0	0	0	0	0	0.0153295	0	0	0.000459544	0.000207285	0
Cardiobacteriaceae	Bacteria; Proteobacteria; Gammaproteobacteria; Cardiobacteriales; Cardiobacteriaceae	99738	0	0	0	0	0.000212478	0	0.000132043	0	0.000210809	0.00126624	0.00522611	0	0.000247297	0.00850538
Methanotrichaceae	Archaea; Halobacteriota; Methanosarcinia; Methanotrichales; Methanotrichaceae	37906	0	0	0	0	0	0	0	0	0	0.0125126	0	0	0.00186251	0
Xanthobacteraceae	Bacteria; Proteobacteria; Alphaproteobacteria; Rhizobiales; Xanthobacteraceae	77363	0.000411841	0.000535792	0.00746066	0.000600878	0.000623578	0.000436986	0.000646059	0.0010916	0	0.000319196	0.000265947	0.000402506	0.000204414	0.000269219
Herpetosiphonaceae	Bacteria; Chloroflexota; Chloroflexia; Chloroflexales; Herpetosiphonaceae	48933	0	0	0	0	0	0	0	0	0	0.00929605	0	0	0.00330758	0
Sulfurimonadaceae	Bacteria; Campylobacterota; Campylobacteria; Campylobacterales; Sulfurimonadaceae	87649	0	0	0	0.0068297	0	0	0	0	0	0.000490746	0	0	0.00498892	0
Staphylococcaceae	Bacteria; Firmicutes; Bacilli; Staphylococcales; Staphylococcaceae	19364	0	0	0	0	0	0	0	0	0	0.00868578	0.00338962	0	0	0
Yersiniaceae	Bacteria; Proteobacteria; Gammaproteobacteria; Enterobacterales; Yersiniaceae	59623	0	0	0.0103633	0.00138671	0	0	0.000275558	0	0	0	0	0	0	0
Reyranellaceae	Bacteria; Proteobacteria; Alphaproteobacteria; Reyranellales; Reyranellaceae	177583	0	0.0106782	0	0	0	0	0	0.000899377	0	0	0	0	0	0
Desulfovibrionaceae	Bacteria; Desulfobacterota; Desulfovibrionia; Desulfovibrionales; Desulfovibrionaceae	87535	0	0.00337027	0.0027996	0.000423154	0.00230447	0.000682969	0.0014022	0	0	0	0	0	0.000397528	0
UBA932	Bacteria; Bacteroidota; Bacteroidia; Bacteroidales; UBA932	98253	0	0.000352099	0	0	0.000351513	0.000141938	0	0	0	0.000378957	0	0	0.00840357	0
Methanocorpusculaceae	Archaea; Halobacteriota; Methanomicrobia; Methanomicrobiales; Methanocorpusculaceae	38421	0	0	0	0.000828968	0	0.00731027	0	0	0	9.77273e-05	0	0	8.26176e-05	0
Devosiaceae	Bacteria; Proteobacteria; Alphaproteobacteria; Rhizobiales; Devosiaceae	53657	0.000625787	0	0.000213768	0.000422947	0.00055152	0.000318923	0.000459832	0.00380142	0	0	0.00154201	0	0	0.000156264
Amphibacillaceae	Bacteria; Firmicutes; Bacilli; Bacillales_D; Amphibacillaceae	12889	0	0	0	0	0	0	0	0	0	0.00590864	0.00216868	0	0	0
Dermabacteraceae	Bacteria; Actinobacteriota; Actinomycetia; Actinomycetales; Dermabacteraceae	35772	0	0	0	0	0	0	0	0	0.000410353	0.000473169	0.00487699	0	0.00159706	0.000452446
Chitinophagaceae	Bacteria; Bacteroidota; Bacteroidia; Chitinophagales; Chitinophagaceae	62474	0.00129913	0.00223003	0	0.000636795	0.000569073	0.000268763	0.000505962	0	0.000160594	0.00111648	0	0	0.00053544	0
Oscillospiraceae	Bacteria; Firmicutes; Clostridia; Eubacteriales; Oscillospiraceae	30669	0.000229759	0.000150214	0	0.000125914	0.000852224	0	0.0027507	0	0.000852585	0.00140896	0	0.00016191	0.000211268	0
Clostridiaceae	Bacteria; Firmicutes_A; Clostridia; Clostridiales; Clostridiaceae	21984	0	0	0.000140911	0	0.00441447	0.00159834	0	0	0.00015532	0	0	0	0.000289903	0
Pseudonocardiaceae	Bacteria; Actinobacteriota; Actinomycetia; Mycobacteriales; Pseudonocardiaceae	29159	0	0	0	0	0.000414333	0.000493718	0.000954079	0	0.000418622	0	0.00285628	0	0.000357701	0.000919988
Pseudopelobacteraceae	Bacteria; Desulfobacterota_F; Desulfuromonadia; Geobacterales; Pseudopelobacteraceae	31274	0	0	0.00625971	0	0	0	0	0	0	0	0	0	0	0
Paenibacillaceae	Bacteria; Firmicutes; Bacilli; Paenibacillales; Paenibacillaceae	21221	0	0	0	0	0.000656836	0.00134053	0.00320906	0	0	0.000373332	0	0	0	0
Acholeplasmataceae	Bacteria; Firmicutes; Bacilli; Acholeplasmatales; Acholeplasmataceae	15793	0	0	0	0	0.00308417	0.00199678	0	0	0	0	0	0	0	0
Beutenbergiaceae	Bacteria; Actinobacteriota; Actinomycetia; Actinomycetales; Beutenbergiaceae	25259	0	0	0	0	0	0.000208746	0.000225523	0.000191693	0.00131951	0	0.00241432	0	0.000271842	0.000273175
Streptosporangiaceae	Bacteria; Actinobacteriota; Actinomycetia; Streptosporangiales; Streptosporangiaceae	20264	0	0	0	0	0	0	0.000383438	0	0.000677969	0	0.00313818	0	0.000269804	0.000378218
Rhodanobacteraceae	Bacteria; Proteobacteria; Gammaproteobacteria; Xanthomonadales; Rhodanobacteraceae	30852	0.0008014	0	0	0.000770965	0.000819428	0	0.000980927	0.000253414	0	0	0	0	0.00113257	0
Aquaspirillaceae	Bacteria; Proteobacteria; Gammaproteobacteria; Burkholderiales; Aquaspirillaceae	37056	0	0	0	0.000342858	0.000273912	0	0	0	0.00146512	0	0	0.00182184	0.000789406	0
Spirosomaceae	Bacteria; Bacteroidota; Bacteroidia; Cytophagales; Spirosomaceae	25798	0.000285342	0	0	0.000331092	0.000650369	0.000235688	0.000360983	0	0.000459849	0.000527306	0	0.00171917	0	0
Vagococcaceae	Bacteria; Firmicutes; Bacilli; Lactobacillales; Vagococcaceae	11548	0	0	0	0	0.000129797	0	0.00016304	0	0.000183484	0.000101946	0.00367829	0	0	0.000137004
Propionisporaceae	Bacteria; Firmicutes_C; Negativicutes; Propionisporales; Propionisporaceae	19812	0	0	0.00340607	0	0	0.000612219	0	0	0	0	0	0	0	0
Nitrincolaceae	Bacteria; Proteobacteria; Gammaproteobacteria; Pseudomonadales; Nitrincolaceae	30699	0.00218858	0	0	0	0	0	0	0	0.000455535	0.000356459	0	0	0.000201265	0.000619224
Megasphaeraceae	Bacteria; Firmicutes_C; Negativicutes; Veillonellales; Megasphaeraceae	16416	0	0	0.00320652	0	0	0	0	0	0	0.000278417	0	0	0	0
Bacillaceae	Bacteria; Firmicutes; Bacilli; Bacillales; Bacillaceae	18273	0.000272644	0	0.00320191	0	0	0	0	0	0	0	0	0	0	0
Sphaerochaetaceae	Bacteria; Spirochaetota; Spirochaetia; Sphaerochaetales; Sphaerochaetaceae	11217	0	0	0	0	0	0.00245698	0	0	0	0	0	0	0	0
Marinomonadaceae	Bacteria; Proteobacteria; Gammaproteobacteria; Pseudomonadales; Marinomonadaceae	17658	0	0	0	0	0	0	0	0	0	0	0.000244672	0	0	0.00178563
Trichloromonadaceae	Bacteria; Desulfobacterota_F; Desulfuromonadia; Desulfuromonadales; Trichloromonadaceae	15601	0.000163874	0.000486458	0	0.00122818	0	0.000127482	0	0	0	0	0	0	0	0
Halieaceae	Bacteria; Proteobacteria; Gammaproteobacteria; Pseudomonadales; Halieaceae	29464	0	0.00186119	0	0	0	0	0	0	0	0	0	0	0	0
Ectothiorhodospiraceae	Bacteria; Proteobacteria; Gammaproteobacteria; Ectothiorhodospirales; Ectothiorhodospiraceae	12261	0.000241139	0.000265559	0	0.000171532	0.000537201	0.000409825	0	0	0	0	0	0	0	0.000226848
Denitrovibrionaceae	Bacteria; Deferribacterota; Deferribacteres; Deferribacterales; Denitrovibrionaceae	12343	0	0	0	0	0	0	0	0	0.00147926	0	0	0	0	0
Cellvibrionaceae	Bacteria; Proteobacteria; Gammaproteobacteria; Pseudomonadales; Cellvibrionaceae	10648	0	0	0	0	0	0	0	0	0	0	0	0	0	0.00110852
Gemmatimonadaceae	Bacteria; Gemmatimonadota; Gemmatimonadetes; Gemmatimonadales; Gemmatimonadaceae	11574	0	0	0	0	0	0	0	0	0	0	0	0	0.00107199	0
Leptonemataceae	Bacteria; Spirochaetota; Leptospirae; Leptospirales; Leptonemataceae	11213	0	0	0	0	0	0	0	0	0	0	0	0	0.00103856	0
Phreatobacteraceae	Bacteria; Proteobacteria; Alphaproteobacteria; Rhizobiales; Phreatobacteraceae	15906	0	0.00100475	0	0	0	0	0	0	0	0	0	0	0	0

## Sheet: S4 Relative abundance (Genus)
Genus	Full Taxonomy	Combined Total reads	Combined relative	Mininum abundance	Max abundance	Avg Abundance	Median Abundance	Drain 1 abundance	Drain 3 abundance	Drain 4 abundance	Drain 6 abundance	Drain 7 abundance	Drain 8 abundance	Drain 9 abundance	Drain 10 abundance	Drain 11 abundance	Drain 12 abundance	Drain 13 abundance	Drain 14 abundance	Drain 15 abundance	Drain 16 abundance	Avg		For Figure - only genera with atleast 5% abundance in one drain
Pseudomonas	Bacteria; Proteobacteria; Gammaproteobacteria; Pseudomonadales; Pseudomonadaceae; Pseudomonas	21467936	2.52163	0.00742851	0.592624	0.180116	0.120896	0.435836	0.592624	0.0244699	0.268845	0.238114	0.0576894	0.03995	0.00742851	0.00869698	0.129029	0.0325065	0.258734	0.314944	0.112763	0.180116				1 Drain number	3 Drain number	4 Drain number	6 Drain number	7 Drain number	8 Drain number	9 Drain number	1 Drain number	11 Drain number	12 Drain number	13 Drain number	14 Drain number	15 Drain number	16 Drain number	Average
Brevundimonas	Bacteria; Proteobacteria; Alphaproteobacteria; Caulobacterales; Caulobacteraceae; Brevundimonas	7831628	0.953183	0.000319402	0.701525	0.0680845	0.0179521	0.0175668	0.00519297	0.0183374	0.0673281	0.0219176	0.0188115	0.0436746	0.701525	0.0022658	0.000319402	0.000401689	0.042019	0.0108373	0.00298633	0.0680845			Pseudomonas	43.5836	59.2624	2.44699	26.8845	23.8114	5.76894	3.995	0.742851	0.869698	12.9029	3.25065	25.8734	31.4944	11.2763	18.0116
Acinetobacter	Bacteria; Proteobacteria; Gammaproteobacteria; Moraxellales; Moraxellaceae; Acinetobacter	4307595	0.592533	0.000920053	0.302244	0.0423238	0.0133179	0.0433826	0.00664892	0.00161853	0.0559401	0.0226702	0.000920053	0.0145044	0.00192793	0.0423551	0.0121314	0.00739242	0.302244	0.0772594	0.00353772	0.0423238			Brevundimonas	1.75668	0.519297	1.83374	6.73281	2.19176	1.88115	4.36746	70.1525	0.22658	0.0319402	0.0401689	4.2019	1.08373	0.298633	6.80845
Propionispira	Bacteria; Firmicutes_C; Negativicutes; Selenomonadales; Selenomonadaceae; Propionispira	2332524	0.47885	0	0.47885	0.0342036	0	0	0	0.47885	0	0	0	0	0	0	0	0	0	0	0	0.0342036			Acinetobacter	4.33826	0.664892	0.161853	5.59401	2.26702	0.0920053	1.45044	0.192793	4.23551	1.21314	0.739242	30.2244	7.72594	0.353772	4.23238
Moraxella	Bacteria; Proteobacteria; Gammaproteobacteria; Pseudomonadales; Moraxellaceae; Moraxella	2776903	0.347277	0	0.18762	0.0248055	0.00139164	0.00134149	0.000480216	0	0.00381166	0.0014418	0.000119682	0.00539184	9.41089e-05	0.18762	0.00470749	0.00106517	0.0893903	0.0511445	0.000668998	0.0248055			Propionispira			47.885												3.42036
Aeromonas	Bacteria; Proteobacteria; Gammaproteobacteria; Aeromonadales; Aeromonadaceae; Aeromonas	2518078	0.341961	0	0.0693826	0.0244258	0.0179161	0.034786	0.0152148	0.0693826	0.0487777	0.0206174	0.00117718	0.00361829	0.000343541	0.0423556	0.000561172	0	0.00231096	0.0654167	0.0373986	0.0244258			Moraxella	0.134149	0.0480216		0.381166	0.14418	0.0119682	0.539184	0.00941089	18.762	0.470749	0.106517	8.93903	5.11445	0.0668998	2.48055
Psychrobacter	Bacteria; Proteobacteria; Gammaproteobacteria; Pseudomonadales; Moraxellaceae; Psychrobacter	1429500	0.332231	0	0.221653	0.0237308	0.00251629	0.0023505	0	0.000238755	0.0827429	0.00354051	0.000628329	0.221653	0.00466253	0.000803538	0.00253895	0.00334415	0.000397329	0.00683662	0.00249363	0.0237308			Aeromonas	3.4786	1.52148	6.93826	4.87777	2.06174	0.117718	0.361829	0.0343541	4.23556	0.0561172		0.231096	6.54167	3.73986	2.44258
Alishewanella	Bacteria; Proteobacteria; Gammaproteobacteria; Enterobacterales; Alteromonadaceae; Alishewanella	1561292	0.318338	0	0.23917	0.0227384	0.00079952	0.0563578	0.000261273	0	0.000371113	0.0136448	0.23917	0	0	0.00137767	0.00247611	0.000734973	0.000864067	0.000631584	0.00244851	0.0227384			Psychrobacter	0.23505		0.0238755	8.27429	0.354051	0.0628329	22.1653	0.466253	0.0803538	0.253895	0.334415	0.0397329	0.683662	0.249363	2.37308
Yersinia	Bacteria; Proteobacteria; Gammaproteobacteria; Enterobacterales; Enterobacteriaceae; Yersinia	1490780	0.309839	0	0.263515	0.0221314	0.000281717	0	0	0.263515	0.0321325	0.0025715	0.00214001	0.00813161	0.000280802	0.000282632	0	0	0	0	0.000785058	0.0221314			Alishewanella	5.63578	0.0261273		0.0371113	1.36448	23.917			0.137767	0.247611	0.0734973	0.0864067	0.0631584	0.244851	2.27384
Kaistella	Bacteria; Bacteroidota; Bacteroidia; Flavobacteriales; Weeksellaceae; Kaistella	1697031	0.307837	0	0.135022	0.0219883	0.00159016	0.0386887	0	0.00121287	0.135022	0.00710349	0.00119284	0.0576608	0.0500622	0.00176314	0.0133188	0	0.000394922	0.00141719	0	0.0219883			Yersinia			26.3515	3.21325	0.25715	0.214001	0.813161	0.0280802	0.0282632					0.0785058	2.21314
Macellibacteroides	Bacteria; Bacteroidota; Bacteroidia; Bacteroidales; Tannerellaceae; Macellibacteroides	1713666	0.291649	0	0.184028	0.0208321	0.00353816	0	0.0220319	0.000979657	0.00609667	0.00777066	0.184028	0.000660568	0	0.0337968	0.0122741	0	0	0.0240104	0	0.0208321			Kaistella	3.86887		0.121287	13.5022	0.710349	0.119284	5.76608	5.00622	0.176314	1.33188		0.0394922	0.141719		2.19883
Stenotrophomonas	Bacteria; Proteobacteria; Gammaproteobacteria; Xanthomonadales; Xanthomonadaceae; Stenotrophomonas	1623163	0.255956	0.000699707	0.062562	0.0182826	0.0112168	0.0153852	0.00283285	0.00232207	0.0294537	0.0385339	0.0438837	0.0058765	0.062562	0.000699707	0.00227131	0.00704833	0.00563897	0.0165056	0.022942	0.0182826			Macellibacteroides	0	2.20319	0.0979657	0.609667	0.777066	18.4028	0.0660568		3.37968	1.22741			2.40104		2.08321
Thermus	Bacteria; Deinococcota; Deinococci; Deinococcales; Thermaceae; Thermus	1262041	0.241801	0	0.0805318	0.0172715	0.000565747	0	0.00329593	0	0	0.0408753	0.0805318	0.0257977	0	0.0097804	0.000876878	0	0.0803886	0.000254616	0	0.0172715			Stenotrophomonas	1.53852	0.283285	0.232207	2.94537	3.85339	4.38837	0.58765	6.2562	0.0699707	0.227131	0.704833	0.563897	1.65056	2.2942	1.82826
Janthinobacterium	Bacteria; Proteobacteria; Gammaproteobacteria; Burkholderiales; Burkholderiaceae; Janthinobacterium	1805755	0.219809	0	0.150528	0.0157006	0.000537592	0.000358833	0.000716352	0.00752008	0.0163712	0.0338837	0	0.00928561	0.00090362	0	0	0	0.000241393	0.150528	0	0.0157006			Thermus		0.329593			4.08753	8.05318	2.57977		0.97804	0.0876878		8.03886	0.0254616		1.72715
Klebsiella	Bacteria; Proteobacteria; Gammaproteobacteria; Enterobacterales; Enterobacteriaceae; Klebsiella	1778030	0.219776	0	0.0988523	0.0156983	0.00142542	0.00782808	0	0.0144824	0.000247337	0.0056109	0.000355539	0	0	0.0988523	0.0011911	0.00165973	0.000796798	0.0180739	0.0706778	0.0156983			Janthinobacterium	0.0358833	0.0716352	0.752008	1.63712	3.38837		0.928561	0.090362				0.0241393	15.0528		1.57006
Enterococcus	Bacteria; Firmicutes; Bacilli; Lactobacillales; Enterococcaceae; Enterococcus	642422	0.218206	0	0.100838	0.0155862	0.00285982	0.0113944	0.00047136	7.39054e-05	0.00387796	0.00074825	0.00135717	0.000188034	0	0.0168646	0.100838	0.0709786	0.00184168	0.00541366	0.00415884	0.0155862			Klebsiella	0.782808		1.44824	0.0247337	0.56109	0.0355539			9.88523	0.11911	0.165973	0.0796798	1.80739	7.06778	1.56983
Azonexus	Bacteria; Proteobacteria; Gammaproteobacteria; Burkholderiales; Rhodocyclaceae; Azonexus	3215366	0.211709	0	0.207743	0.015122	0.000181401	0	0.207743	0.00157131	0.000216554	0.000297444	0	0.000146248	0.000254443	0.000919365	0	0	0	0.000559675	0	0.015122			Enterococcus	1.13944	0.047136	0.00739054	0.387796	0.074825	0.135717	0.0188034		1.68646	10.0838	7.09786	0.184168	0.541366	0.415884	1.55862
Escherichia	Bacteria; Proteobacteria; Gammaproteobacteria; Enterobacterales; Enterobacteriaceae; Escherichia	1043833	0.198737	0	0.0601692	0.0141955	0.00663657	0.0379775	0.00724909	0.00106896	0.0209543	0.0303915	0.00602406	0.0601692	0	0.00416925	0.0156337	0.000625421	0.000661056	0.0130459	0.000767296	0.0141955			Azonexus		20.7743	0.157131	0.0216554	0.0297444		0.0146248	0.0254443	0.0919365				0.0559675		1.5122
Lelliottia	Bacteria; Proteobacteria; Gammaproteobacteria; Enterobacterales; Enterobacteriaceae; Lelliottia	1560703	0.184018	0	0.166646	0.0131442	9.67739e-05	0	0	0.00105295	0	0.00401623	0.000193548	0.000851181	0	0	0	0.00997896	0	0.00127924	0.166646	0.0131442			Escherichia	3.79775	0.724909	0.106896	2.09543	3.03915	0.602406	6.01692		0.416925	1.56337	0.0625421	0.0661056	1.30459	0.0767296	1.41955
OM05-12	Bacteria; Bacteroidota; Bacteroidia; Bacteroidales; Bacteroidaceae; OM05-12	552197	0.17893	0	0.0709601	0.0127807	9.58217e-05	0	0	0.000534172	0	0.0698705	0.0263498	0.0709601	0	0.000355101	0.0106682	0	0.000191643	0	0	0.0127807			Lelliottia			0.105295		0.401623	0.0193548	0.0851181				0.997896	0	0.127924	16.6646	1.31442
Gelidibacter	Bacteria; Bacteroidota; Bacteroidia; Flavobacteriales; Flavobacteriaceae; Gelidibacter	965994	0.152052	0	0.0756869	0.0108609	0.000799709	0.0756869	0	0	0.00775182	0	0.003856	0.00471993	0	0.000844521	0.0333339	0	0.000623343	0.000754897	0.0244807	0.0108609			OM05-12			0.0534172		6.98705	2.63498	7.09601		0.0355101	1.06682		0.0191643			1.27807
Glutamicibacter	Bacteria; Actinobacteriota; Actinomycetia; Actinomycetales; Micrococcaceae; Glutamicibacter	813152	0.141146	0	0.0680913	0.0100819	0.00041592	0.000480516	0	0	0	0	0	0.000523089	0.000196387	0.00491706	0.00588972	0.0582927	0.000351324	0.00240379	0.0680913	0.0100819			Gelidibacter	7.56869			0.775182		0.3856	0.471993		0.0844521	3.33339		0.0623343	0.0754897	2.44807	1.08609
Kocuria	Bacteria; Actinobacteriota; Actinomycetia; Actinomycetales; Micrococcaceae; Kocuria	1069276	0.137609	0	0.122032	0.00982918	0.000170246	0.00757427	0	0	0	0	0	0.00384888	0	0.122032	0.00108464	0.00184798	0.000340492	0.000880135	0	0.00982918			Glutamicibacter	0.0480516						0.0523089	0.0196387	0.491706	0.588972	5.82927	0.0351324	0.240379	6.80913	1.00819
Acidovorax	Bacteria; Proteobacteria; Gammaproteobacteria; Burkholderiales; Burkholderiaceae; Acidovorax	1121944	0.134927	0	0.0378789	0.00963766	0.00522308	0.00738249	0.0378789	0.0212394	0.0274918	0.00843197	0.00158532	0.0058262	0.00328292	0.00421761	0.00102697	0	0.0116259	0.00461996	0.00031773	0.00963766			Kocuria	0.757427						0.384888		12.2032	0.108464	0.184798	0.0340492	0.0880135		0.982918
Brevibacterium	Bacteria; Actinobacteriota; Actinomycetia; Actinomycetales; Brevibacteriaceae; Brevibacterium	269328	0.133293	0	0.0805367	0.0095209	0.000103784	0.000207569	0	0	0	0	0	0.000429717	0	0.00242061	0.0805367	0.0443427	0	0.00221579	0.00313957	0.0095209			Brevibacterium	0.0207569						0.0429717		0.242061	8.05367	4.43427		0.221579	0.313957	0.95209
Rheinheimera	Bacteria; Proteobacteria; Gammaproteobacteria; Enterobacterales; Alteromonadaceae; Rheinheimera	1143001	0.132223	0	0.114679	0.00944451	0.0005876	0.00814266	0	0	0.00117361	0.000653497	0.00430527	0.000484399	0	0	0.000923457	0.000964877	0.000521704	0.000374272	0.114679	0.00944451			Rheinheimera	0.814266			0.117361	0.0653497	0.430527	0.0484399			0.0923457	0.0964877	0.0521704	0.0374272	11.4679	0.944451
Exiguobacterium	Bacteria; Firmicutes; Bacilli; Exiguobacterales; Exiguobacteraceae; Exiguobacterium	270231	0.125276	0	0.120428	0.00894832	0	0	0	0	0	0.000388289	0	0	0	0.00368096	0	0.120428	0.00077968	0	0	0.00894832			Exiguobacterium					0.0388289				0.368096		12.0428	0.077968			0.894832
Jonesia	Bacteria; Actinobacteriota; Actinomycetia; Actinomycetales; Cellulomonadaceae; Jonesia	228335	0.114689	0	0.113731	0.00819209	0	0	0	0	0	0	0	0	0	0	0.000191494	0.113731	0	0	0.000766744	0.00819209			Jonesia										0.0191494	11.3731			0.0766744	0.819209
Xanthomonas	Bacteria; Proteobacteria; Gammaproteobacteria; Xanthomonadales; Xanthomonadaceae; Xanthomonas	286484	0.11464	0	0.0975846	0.00818858	0.000989025	0.00220383	0.000238024	0.0011987	0.00081563	0.0975846	0.00631742	0.00187208	0.00116242	0	0.00251603	0	0	0.000515394	0.000216012	0.00818858			Xanthomonas	0.220383	0.0238024	0.11987	0.081563	9.75846	0.631742	0.187208	0.116242		0.251603			0.0515394	0.0216012	0.818858
Riemerella	Bacteria; Bacteroidota; Bacteroidia; Flavobacteriales; Weeksellaceae; Riemerella	305933	0.100061	0	0.0400416	0.00714718	6.43984e-05	0.000169411	0	0.000545463	0	0.0400416	0.0163889	0.0360271	0	7.02206e-05	0.0067592	0	5.85763e-05	0	0	0.00714718			Acetobacter										8.59473					0.61391
Acetobacter	Bacteria; Proteobacteria; Alphaproteobacteria; Acetobacterales; Acetobacteraceae; Acetobacter	116246	0.0859473	0	0.0859473	0.0061391	0	0	0	0	0	0	0	0	0	0	0.0859473	0	0	0	0	0.0061391			Vibrio-1		0.0200644	0.0336885	0.0718331	0.0972431		0.131804			0.0252121	0.321917		0.0895923	7.19989	0.570803
Pseudoalteromonas	Bacteria; Proteobacteria; Gammaproteobacteria; Enterobacterales; Alteromonadaceae; Pseudoalteromonas	521730	0.0835448	0	0.0403356	0.00596749	0.000100354	0	0	0	0.000229039	0.0030267	0.000311593	0.0355734	0	0	0	0.00386774	0	0.000200709	0.0403356	0.00596749			Serratia		0.356099								7.6278					0.570279
Epilithonimonas	Bacteria; Bacteroidota; Bacteroidia; Flavobacteriales; Weeksellaceae; Epilithonimonas	508024	0.0816601	0.000212105	0.0257594	0.00583287	0.00440771	0.00420258	0.000212105	0.000332985	0.00570597	0.00503408	0.010511	0.0114461	0.0257594	0.00371094	0.0075274	0.00044695	0.000973463	0.00461284	0.00118443	0.00583287			Cloacibacterium	0.0750479	0.0407409	0.0444459	0.336908	0.188235	0.0161056	0.0324996	0.0232114	5.92548	0.164877		0.409138	0.41398		0.547905
Vibrio	Bacteria; Proteobacteria; Gammaproteobacteria; Enterobacterales; Vibrionaceae; Vibrio	683687	0.0799125	0	0.0719989	0.00570803	0.000294503	0	0.000200644	0.000336885	0.000718331	0.000972431	0	0.00131804	0	0	0.000252121	0.00321917	0	0.000895923	0.0719989	0.00570803			Dialister										7.33797			0.0223908		0.52574
Serratia	Bacteria; Proteobacteria; Gammaproteobacteria; Enterobacterales; Enterobacteriaceae; Serratia	157849	0.079839	0	0.076278	0.00570279	0	0	0.00356099	0	0	0	0	0	0	0	0.076278	0	0	0	0	0.00570279			Marinilactibacillus				0.0230546		0.036746			0.0109579	0.0368939	6.24392		0.0217555	0.683826	0.504083
Citrobacter	Bacteria; Proteobacteria; Gammaproteobacteria; Enterobacterales; Enterobacteriaceae; Citrobacter	525611	0.0781023	0	0.0343991	0.00557874	0.0019428	0	0	0.00156228	0.000227963	0.00736039	0.00606964	0.000592731	0	0.0119685	0.00230606	0.00875744	0.00157955	0.00327863	0.0343991	0.00557874			Rothia	0.0373127								6.56394	0.0106467	0.0739602	0.0224409	0.0097611		0.479861
Cloacibacterium	Bacteria; Bacteroidota; Bacteroidia; Flavobacteriales; Weeksellaceae; Cloacibacterium	588109	0.0767067	0	0.0592548	0.00547905	0.000597469	0.000750479	0.000407409	0.000444459	0.00336908	0.00188235	0.000161056	0.000324996	0.000232114	0.0592548	0.00164877	0	0.00409138	0.0041398	0	0.00547905			Desulfomicrobium		0.0191852		0.104811		5.20482									0.38063
Dialister	Bacteria; Firmicutes_C; Negativicutes; Veillonellales; Dialisteraceae; Dialister	101574	0.0736036	0	0.0733797	0.0052574	0	0	0	0	0	0	0	0	0	0	0.0733797	0	0	0.000223908	0	0.0052574
Marinilactibacillus	Bacteria; Firmicutes; Bacilli; Lactobacillales; Carnobacteriaceae; Marinilactibacillus	189663	0.0705716	0	0.0624392	0.00504083	5.47895e-05	0	0	0	0.000230546	0	0.00036746	0	0	0.000109579	0.000368939	0.0624392	0	0.000217555	0.00683826	0.00504083				79.8674	86.9362	88.9211	78.7296	66.5101	73.1628	58.2041	83.1635	71.1857	67.1293	54.1741	79.3047	77.0877	71.8485	74.016
Rothia	Bacteria; Actinobacteriota; Actinomycetia; Actinomycetales; Micrococcaceae; Rothia	532611	0.0701806	0	0.0686394	0.0050129	0	0.000373127	0	0	0	0	0	0	0	0.0686394	0.000106467	0.000739602	0.000224409	9.7611e-05	0	0.0050129
Dysgonomonas	Bacteria; Bacteroidota; Bacteroidia; Bacteroidales; Dysgonomonadaceae; Dysgonomonas	278153	0.0634739	0	0.0469103	0.00453385	0.000706319	0	0.00228451	0	0.00109892	0.00548782	0.0469103	0.00197655	0	0.00117588	0.00422617	0	0	0.000313722	0	0.00453385
Corynebacterium	Bacteria; Actinobacteria; Actinomycetia; Corynebacteriales; Corynebacteriaceae; Corynebacterium	221579	0.0599347	0	0.0347145	0.00428105	0.000114045	0	0	0	0	0.000228089	0	0.00142534	0	0.00356001	0.0091355	0.0347145	0	0.00657353	0.00429774	0.00428105			Pseudomonas	0.435836	0.592624	0.0244699	0.268845	0.238114	0.0576894	0.03995	0.00742851	0.00869698	0.129029	0.0325065	0.258734	0.314944	0.112763	0.180116
Paracoccus	Bacteria; Proteobacteria; Alphaproteobacteria; Rhodobacterales; Rhodobacteraceae; Paracoccus	348782	0.0595487	0.000144182	0.0225836	0.00425348	0.00228942	0.000671802	0.000144182	0.00035413	0.00338845	0.00432588	0.00355188	0.0225836	0.00577441	0.00667695	0.000821426	0.000974649	0.00119038	0.00855607	0.000534845	0.00425348			Brevundimonas	0.0175668	0.00519297	0.0183374	0.0673281	0.0219176	0.0188115	0.0436746	0.701525	0.0022658	0.000319402	0.000401689	0.042019	0.0108373	0.00298633	0.0680845
KS4	Bacteria; Planctomycetota; Phycisphaerae; Phycisphaerales; Phycisphaeraceae; KS4	188106	0.0558216	0	0.034902	0.00398726	0	0	0	0	0	0.0164542	0.00446539	0.034902	0	0	0	0	0	0	0	0.00398726			Acinetobacter	0.0433826	0.00664892	0.00161853	0.0559401	0.0226702	0.000920053	0.0145044	0.00192793	0.0423551	0.0121314	0.00739242	0.302244	0.0772594	0.00353772	0.0423238
Arachnia	Bacteria; Actinobacteriota; Actinomycetia; Propionibacteriales; Propionibacteriaceae; Arachnia	257185	0.0539656	0	0.0250179	0.00385468	0.000946867	0.000687463	0	0	0.000176085	0.000252998	0.00790484	0.00212254	0.000601469	0.00462619	0.00127391	0.0250179	0.000155401	0.00994053	0.00120627	0.00385468			Propionispira	0	0	0.47885	0	0	0	0	0	0	0	0	0	0	0	0.0342036
Desulfomicrobium	Bacteria; Desulfobacterota; Desulfovibrionia; Desulfovibrionales; Desulfomicrobiaceae; Desulfomicrobium	230478	0.0532882	0	0.0520482	0.0038063	0	0	0.000191852	0	0.00104811	0	0.0520482	0	0	0	0	0	0	0	0	0.0038063			Moraxella	0.00134149	0.000480216	0	0.00381166	0.0014418	0.000119682	0.00539184	9.41089e-05	0.18762	0.00470749	0.00106517	0.0893903	0.0511445	0.000668998	0.0248055
Sphingopyxis	Bacteria; Proteobacteria; Alphaproteobacteria; Sphingomonadales; Sphingomonadaceae; Sphingopyxis	340641	0.0523518	0	0.0120463	0.00373941	0.00233429	0.000793733	0.00930261	0.00353678	0.00651428	0.0110059	0.000547684	0.0120463	0.00364389	0	0.000292046	0	0.00343862	0.00122996	0	0.00373941			Aeromonas	0.034786	0.0152148	0.0693826	0.0487777	0.0206174	0.00117718	0.00361829	0.000343541	0.0423556	0.000561172	0	0.00231096	0.0654167	0.0373986	0.0244258
Pseudoclavibacter	Bacteria; Actinobacteriota; Actinomycetia; Actinomycetales; Microbacteriaceae; Pseudoclavibacter	218344	0.0501953	0	0.021414	0.00358538	0.000112582	0.00027506	0	0	0.000225165	0.00374076	0	0.0111935	0.0121396	0	0	0.021414	0	0	0.00120715	0.00358538			Psychrobacter	0.0023505	0	0.000238755	0.0827429	0.00354051	0.000628329	0.221653	0.00466253	0.000803538	0.00253895	0.00334415	0.000397329	0.00683662	0.00249363	0.0237308
Chryseobacterium	Bacteria; Bacteroidota; Bacteroidia; Flavobacteriales; Weeksellaceae; Chryseobacterium	214899	0.0499165	0.000257383	0.0123672	0.00356546	0.00245261	0.00430587	0.000353031	0.000516311	0.00625273	0.0115603	0.00279429	0.00211093	0.00124444	0.00314768	0.0123672	0.000441292	0.00154304	0.00302199	0.000257383	0.00356546			Alishewanella	0.0563578	0.000261273	0	0.000371113	0.0136448	0.23917	0	0	0.00137767	0.00247611	0.000734973	0.000864067	0.000631584	0.00244851	0.0227384
NML-160184	Bacteria; Actinobacteriota; Actinomycetia; Propionibacteriales; Propionibacteriaceae; NML-160184	328481	0.0470088	0	0.0233808	0.00335777	0.000543761	0.00950429	0	0.000226438	0.00174858	0.000701362	0.000386161	0.00288989	0.00312041	0.0233808	0	0.00456722	0.000340893	0	0.000142758	0.00335777			Yersinia	0	0	0.263515	0.0321325	0.0025715	0.00214001	0.00813161	0.000280802	0.000282632	0	0	0	0	0.000785058	0.0221314
Comamonas	Bacteria; Proteobacteria; Gammaproteobacteria; Burkholderiales; Burkholderiaceae; Comamonas	346750	0.0465909	0	0.0339902	0.00332792	0.000774371	0	0.000862748	0.000256616	0.000924984	0.00123764	0.000497193	0.000556879	0.000685993	0.00163506	0.00151938	0	0.0339902	0.00410496	0.000319275	0.00332792			Kaistella	0.0386887	0	0.00121287	0.135022	0.00710349	0.00119284	0.0576608	0.0500622	0.00176314	0.0133188	0	0.000394922	0.00141719	0	0.0219883
Flavobacterium	Bacteria; Bacteroidota; Bacteroidia; Flavobacteriales; Flavobacteriaceae; Flavobacterium	281453	0.0449167	0.000353903	0.0118071	0.00320834	0.00141162	0.0118071	0.00314902	0.00108641	0.00751094	0.0105512	0.000353903	0.00201833	0.00126644	0.0004177	0.000862091	0.000360543	0.00128841	0.00153482	0.00270986	0.00320834			Macellibacteroides	0	0.0220319	0.000979657	0.00609667	0.00777066	0.184028	0.000660568	0	0.0337968	0.0122741	0	0	0.0240104	0	0.0208321
Blastomonas	Bacteria; Proteobacteria; Alphaproteobacteria; Sphingomonadales; Sphingomonadaceae; Blastomonas	312994	0.0445671	0	0.0379942	0.00318336	0.000101516	0	0.000613848	0.000539509	0.000314929	0.00300032	0	0.00190123	0.000203031	0	0	0	0.0379942	0	0	0.00318336			Stenotrophomonas	0.0153852	0.00283285	0.00232207	0.0294537	0.0385339	0.0438837	0.0058765	0.062562	0.000699707	0.00227131	0.00704833	0.00563897	0.0165056	0.022942	0.0182826
Pseudocitrobacter	Bacteria; Proteobacteria; Gammaproteobacteria; Enterobacterales; Enterobacteriaceae; Pseudocitrobacter	64242	0.0444675	0	0.0422801	0.00317625	0	0	0	0	0	0.00157562	0	0.000330413	0	0	0.0422801	0	0	0	0.000281323	0.00317625			Thermus	0	0.00329593	0	0	0.0408753	0.0805318	0.0257977	0	0.0097804	0.000876878	0	0.0803886	0.000254616	0	0.0172715
Nitratireductor	Bacteria; Proteobacteria; Alphaproteobacteria; Rhizobiales; Rhizobiaceae; Nitratireductor	101890	0.0439122	0	0.0415931	0.00313658	0	0	0	0	0	0	0	0	0	0	0	0.0415931	0	0	0.0023191	0.00313658			Janthinobacterium	0.000358833	0.000716352	0.00752008	0.0163712	0.0338837	0	0.00928561	0.00090362	0	0	0	0.000241393	0.150528	0	0.0157006
Kluyvera	Bacteria; Proteobacteria; Gammaproteobacteria; Enterobacterales; Enterobacteriaceae; Kluyvera	409458	0.0431295	0	0.0241868	0.00308068	0.000965276	0.00182835	0.00918526	0.00188972	0.000363794	0.00162446	0	0.0012177	0	0.00087001	0.000318663	0.00106054	0	0.000584222	0.0241868	0.00308068			Klebsiella	0.00782808	0	0.0144824	0.000247337	0.0056109	0.000355539	0	0	0.0988523	0.0011911	0.00165973	0.000796798	0.0180739	0.0706778	0.0156983
Massilia	Bacteria; Proteobacteria; Gammaproteobacteria; Burkholderiales; Burkholderiaceae; Massilia	214187	0.0431006	0	0.0157821	0.00307862	0.000847832	0.000284009	0	0	0.00135185	0.0157821	0	0.0125518	0.000514767	0.00126484	0	0	0.00225305	0.00791727	0.0011809	0.00307862			Enterococcus	0.0113944	0.00047136	7.39054e-05	0.00387796	0.00074825	0.00135717	0.000188034	0	0.0168646	0.100838	0.0709786	0.00184168	0.00541366	0.00415884	0.0155862
Microbacterium	Bacteria; Actinobacteriota; Actinomycetia; Actinomycetales; Microbacteriaceae; Microbacterium	172312	0.0421804	0	0.0253146	0.00301288	0.00109865	0.00146342	0	0	0.000806589	0.00091431	0.000937351	0.00165439	0.00112179	0.00425859	0.00029944	0.0253146	0.0010755	0.00238627	0.00194808	0.00301288			Azonexus	0	0.207743	0.00157131	0.000216554	0.000297444	0	0.000146248	0.000254443	0.000919365	0	0	0	0.000559675	0	0.015122
Azospira	Bacteria; Proteobacteria; Gammaproteobacteria; Burkholderiales; Rhodocyclaceae; Azospira	350000	0.0419072	0	0.0306465	0.00299337	0	0	0.00154224	0.000139804	0	0	0	0	0	0.0306465	0.000247685	0	0.00580748	0.00352343	0	0.00299337			Escherichia	0.0379775	0.00724909	0.00106896	0.0209543	0.0303915	0.00602406	0.0601692	0	0.00416925	0.0156337	0.000625421	0.000661056	0.0130459	0.000767296	0.0141955
Brevilactibacter	Bacteria; Actinobacteriota; Actinomycetia; Propionibacteriales; Propionibacteriaceae; Brevilactibacter	231199	0.0392969	0	0.0117111	0.00280692	0.000221788	0	0	0	0	0.000166549	0.0109137	0.000217696	0	0.0117111	0.00150829	0.00765164	0.00022588	0.00636705	0.000534956	0.00280692			Lelliottia	0	0	0.00105295	0	0.00401623	0.000193548	0.000851181	0	0	0	0.00997896	0	0.00127924	0.166646	0.0131442
Maribacter_B	Bacteria; Bacteroidota; Bacteroidia; Flavobacteriales; Flavobacteriaceae; Maribacter_B	102989	0.0369823	0	0.0188191	0.0026416	0	0	0	0	0	0.0188191	0.00680222	0.00791933	0	0	0.00344171	0	0	0	0	0.0026416			OM05-12	0	0	0.000534172	0	0.0698705	0.0263498	0.0709601	0	0.000355101	0.0106682	0	0.000191643	0	0	0.0127807
Exiguobacterium_A	Bacteria; Firmicutes; Bacilli; Exiguobacterales; Exiguobacteraceae; Exiguobacterium_A	278524	0.0369079	0	0.0189208	0.00263628	9.01123e-05	0.000654028	0	0	0.000289959	0.000180225	0	0.0144886	0	0.00203052	0	0	0.000343701	0.0189208	0	0.00263628			Gelidibacter	0.0756869	0	0	0.00775182	0	0.003856	0.00471993	0	0.000844521	0.0333339	0	0.000623343	0.000754897	0.0244807	0.0108609
Prevotella	Bacteria; Bacteroidota; Bacteroidia; Bacteroidales; Bacteroidaceae; Prevotella	102398	0.0367453	0	0.012339	0.00262466	0	0	0	0	0	0.00957095	0.00509278	0.012339	0	0	0.00974251	0	0	0	0	0.00262466			Glutamicibacter	0.000480516	0	0	0	0	0	0.000523089	0.000196387	0.00491706	0.00588972	0.0582927	0.000351324	0.00240379	0.0680913	0.0100819
Aliarcobacter	Bacteria; Campylobacterota; Campylobacteria; Campylobacterales; Arcobacteraceae; Aliarcobacter	194844	0.0367161	0	0.0117337	0.00262258	0.00121365	0.000568266	0	0.00143212	0.00434766	0.0042995	0.0117337	0.00287931	0	0.00662297	0.000995175	0	0.000114745	0.00300871	0.0007139	0.00262258			Kocuria	0.00757427	0	0	0	0	0	0.00384888	0	0.122032	0.00108464	0.00184798	0.000340492	0.000880135	0	0.00982918
Pseudorhodobacter	Bacteria; Proteobacteria; Alphaproteobacteria; Rhodobacterales; Rhodobacteraceae; Pseudorhodobacter	113736	0.0358928	0	0.0244881	0.00256377	0.000272778	0	0	0	0.000298785	0	0	0.00510296	0.000433947	0.000246772	0.00122733	0.0244881	0.00012959	0.000318246	0.00364705	0.00256377			Acidovorax	0.00738249	0.0378789	0.0212394	0.0274918	0.00843197	0.00158532	0.0058262	0.00328292	0.00421761	0.00102697	0	0.0116259	0.00461996	0.00031773	0.00963766
Enterobacter	Bacteria; Proteobacteria; Gammaproteobacteria; Enterobacterales; Enterobacteriaceae; Enterobacter	270342	0.0355488	0	0.0131865	0.0025392	0.000813616	0.00953275	0.000235875	0.000430293	0	0.000325283	0	0.00127393	0	0.0131865	0.00203841	0.000303453	0.00168494	0.00119694	0.0053404	0.0025392			Brevibacterium	0.000207569	0	0	0	0	0	0.000429717	0	0.00242061	0.0805367	0.0443427	0	0.00221579	0.00313957	0.0095209
Leucobacter	Bacteria; Actinobacteriota; Actinomycetia; Actinomycetales; Microbacteriaceae; Leucobacter	96699	0.0352192	0	0.0294529	0.00251566	0.000451695	0.00180436	0	0	0.000447316	0.000546046	0.000308554	0.000602017	0.000637414	0.000812784	0	0.0294529	0	0.000151711	0.000456075	0.00251566			Rheinheimera	0.00814266	0	0	0.00117361	0.000653497	0.00430527	0.000484399	0	0	0.000923457	0.000964877	0.000521704	0.000374272	0.114679	0.00944451
Elizabethkingia-2	Bacteria; Bacteroidota; Bacteroidia; Flavobacteriales; Weeksellaceae; Elizabethkingia	218856	0.0349854	0	0.0150703	0.00249896	0.000686243	0.00178907	0.00720396	0	0.00147756	0.000488414	0.000346423	0.000870784	0.000470654	0.000808286	0.0150703	0	0.00589575	0.000564199	0	0.00249896			Exiguobacterium	0	0	0	0	0.000388289	0	0	0	0.00368096	0	0.120428	0.00077968	0	0	0.00894832
Thalassospira	Bacteria; Proteobacteria; Alphaproteobacteria; Rhodospirillales; Thalassospiraceae; Thalassospira	311468	0.0343621	0	0.0343621	0.00245443	0	0	0	0	0	0	0	0	0	0	0	0	0	0	0.0343621	0.00245443			Jonesia	0	0	0	0	0	0	0	0	0	0.000191494	0.113731	0	0	0.000766744	0.00819209
Micrococcus	Bacteria; Actinobacteriota; Actinomycetia; Actinomycetales; Micrococcaceae; Micrococcus	249854	0.0342781	0	0.0257215	0.00244844	0.000453211	0.00142837	0	0	0	0	0.000567787	0.00055301	0	0.0257215	0.000353413	0.00332255	0.000972126	0.00105899	0.000300409	0.00244844			Xanthomonas	0.00220383	0.000238024	0.0011987	0.00081563	0.0975846	0.00631742	0.00187208	0.00116242	0	0.00251603	0	0	0.000515394	0.000216012	0.00818858
Sulfurospirillum	Bacteria; Campylobacterota; Campylobacteria; Campylobacterales; Sulfurospirillaceae; Sulfurospirillum	157646	0.0342551	0	0.0202675	0.00244679	0.000131525	0	0	0.0202675	0.000263051	0.00772084	0.00117157	0.00115786	0	0	0.000639544	0	0	0.0030347	0	0.00244679			Riemerella	0.000169411	0	0.000545463	0	0.0400416	0.0163889	0.0360271	0	7.02206e-05	0.0067592	0	5.85763e-05	0	0	0.00714718
Leclercia	Bacteria; Proteobacteria; Gammaproteobacteria; Enterobacterales; Enterobacteriaceae; Leclercia	249493	0.0338172	0.000583761	0.00663223	0.00241551	0.00193394	0.00129389	0.000653964	0.00175669	0.00279131	0.0013783	0.000590929	0.00211119	0.00317073	0.00252232	0.0010144	0.000583761	0.00663223	0.00614064	0.00317686	0.00241551			Acetobacter	0	0	0	0	0	0	0	0	0	0.0859473	0	0	0	0	0.0061391
Ancrocorticia	Bacteria; Actinobacteriota; Actinomycetia; Actinomycetales; Actinomycetaceae; Ancrocorticia	95241	0.0333894	0	0.029024	0.00238496	0	0	0	0	0	0	0	0	0	0.000436692	0.000301658	0.029024	0	0.00153328	0.00209382	0.00238496			Pseudoalteromonas	0	0	0	0.000229039	0.0030267	0.000311593	0.0355734	0	0	0	0.00386774	0	0.000200709	0.0403356	0.00596749
Planobacterium	Bacteria; Bacteroidota; Bacteroidia; Flavobacteriales; Weeksellaceae; Planobacterium	136995	0.0333711	0	0.0178898	0.00238365	0.000508851	0.000499035	0	0	0.0178898	0.00367531	0.000818838	0.00323784	0.000267404	0.00113078	0.00497661	0	0.000356807	0.000518667	0	0.00238365			Epilithonimonas	0.00420258	0.000212105	0.000332985	0.00570597	0.00503408	0.010511	0.0114461	0.0257594	0.00371094	0.0075274	0.00044695	0.000973463	0.00461284	0.00118443	0.00583287
Tetragenococcus	Bacteria; Firmicutes; Bacilli; Lactobacillales; Enterococcaceae; Tetragenococcus	51681	0.0333509	0	0.0286797	0.0023822	0	0	0	0	0	0	0	0	0	0.000132694	0.0286797	0.00408735	0.00013066	0	0.000320488	0.0023822			Vibrio	0	0.000200644	0.000336885	0.000718331	0.000972431	0	0.00131804	0	0	0.000252121	0.00321917	0	0.000895923	0.0719989	0.00570803
Achromobacter	Bacteria; Proteobacteria; Gammaproteobacteria; Burkholderiales; Burkholderiaceae; Achromobacter	86524	0.0333019	0	0.0205473	0.00237871	0.00034103	0.00139519	0.000350426	0	0	0.000331633	0.00116175	0.000536502	0	0	0.00767009	0.0205473	0	0	0.00130898	0.00237871			Serratia	0	0.00356099	0	0	0	0	0	0	0	0.076278	0	0	0	0	0.00570279
Pseudochrobactrum	Bacteria; Proteobacteria; Alphaproteobacteria; Rhizobiales_A; Rhizobiaceae_A; Pseudochrobactrum	218932	0.0327995	0	0.0168652	0.00234282	0.000105728	0.00164626	0	0	0.00427921	0	0	0.000843959	0.0168652	0	0.000211456	0.00754826	0	0	0.00140518	0.00234282			Citrobacter	0	0	0.00156228	0.000227963	0.00736039	0.00606964	0.000592731	0	0.0119685	0.00230606	0.00875744	0.00157955	0.00327863	0.0343991	0.00557874
Bergeyella	Bacteria; Bacteroidota; Bacteroidia; Flavobacteriales; Weeksellaceae; Bergeyella	101599	0.0321598	0	0.0134716	0.00229713	0	0	0	0	0	0.0129855	0.00515122	0.0134716	0	0	0.000551561	0	0	0	0	0.00229713			Cloacibacterium	0.000750479	0.000407409	0.000444459	0.00336908	0.00188235	0.000161056	0.000324996	0.000232114	0.0592548	0.00164877	0	0.00409138	0.0041398	0	0.00547905
Halomonas	Bacteria; Proteobacteria; Gammaproteobacteria; Pseudomonadales; Halomonadaceae; Halomonas	96475	0.0313621	0	0.0196447	0.00224015	0.000185209	0.000396245	0	0	0.00399075	0	0.00516314	0.000447773	0	0	0.000370418	0.0196447	0	0	0.00134903	0.00224015			Dialister	0	0	0	0	0	0	0	0	0	0.0733797	0	0	0.000223908	0	0.0052574
Malaciobacter	Bacteria; Campylobacterota; Campylobacteria; Campylobacterales; Arcobacteraceae; Malaciobacter	219569	0.0306992	0	0.022202	0.0021928	0	0	0	0	0.000278765	0	0	0	0	0.000208163	0.000358588	0.00765164	0	0	0.022202	0.0021928			Marinilactibacillus	0	0	0	0.000230546	0	0.00036746	0	0	0.000109579	0.000368939	0.0624392	0	0.000217555	0.00683826	0.00504083
Acidipropionibacterium	Bacteria; Actinobacteriota; Actinomycetia; Propionibacteriales; Propionibacteriaceae; Acidipropionibacterium	147837	0.030143	0	0.0101602	0.00215307	0	0	0	0	0	0	0	0	0	0.00829865	0.0101602	0.00627838	0	0.00488835	0.000517414	0.00215307			Rothia	0.000373127	0	0	0	0	0	0	0	0.0686394	0.000106467	0.000739602	0.000224409	9.7611e-05	0	0.0050129
Alkanindiges	Bacteria; Proteobacteria; Gammaproteobacteria; Pseudomonadales; Moraxellaceae; Alkanindiges	218833	0.030051	0	0.0127089	0.0021465	0.000667862	0.000905472	0	0	0.000679799	0.00162691	0.00337657	0.000655925	0	0.0035835	0.000365982	0	0.0127089	0.00614795	0	0.0021465
Raoultella	Bacteria; Proteobacteria; Gammaproteobacteria; Enterobacterales; Enterobacteriaceae; Raoultella	231812	0.0294675	0	0.0129703	0.00210482	0.000967607	0.00565656	0	0.000928949	0.000288667	0.000246649	0.000787281	0.000281921	0.00112582	0.00308671	0.00100627	0.000822923	0.00124762	0.00101779	0.0129703	0.00210482
Deinococcus	Bacteria; Deinococcota; Deinococci; Deinococcales; Deinococcaceae; Deinococcus	220346	0.0290581	0	0.0251542	0.00207558	0	0	0	0	0	0	0	0	0	0.00347904	0	0	0.0251542	0.00042481	0	0.00207558			Pseudomonas	43.5836	59.2624	2.44699	26.8845	23.8114	5.76894	3.995	0.742851	0.869698	12.9029	3.25065	25.8734	31.4944	11.2763	18.0116
Trichococcus	Bacteria; Firmicutes; Bacilli; Lactobacillales; Aerococcaceae; Trichococcus	185202	0.028683	0	0.00854205	0.00204879	0.000940319	7.50728e-05	0.000967531	0.00236271	0	0	0.00854205	0.00313725	0	0.00550494	0.000913106	0.00122667	0	0.00595369	0	0.00204879			Brevundimonas	1.75668	0.519297	1.83374	6.73281	2.19176	1.88115	4.36746	70.1525	0.22658	0.0319402	0.0401689	4.2019	1.08373	0.298633	6.80845
Pseudoxanthomonas_A	Bacteria; Proteobacteria; Gammaproteobacteria; Xanthomonadales; Xanthomonadaceae; Pseudoxanthomonas_A	181665	0.027781	0	0.0152403	0.00198435	0.00029024	0.0152403	0.000512843	0.000401142	0.00489593	0.00202936	0	0.00397037	0.000551692	0	0	0	0	0.000179339	0	0.00198435			Acinetobacter	4.33826	0.664892	0.161853	5.59401	2.26702	0.0920053	1.45044	0.192793	4.23551	1.21314	0.739242	30.2244	7.72594	0.353772	4.23238
Nevskia	Bacteria; Proteobacteria; Gammaproteobacteria; Nevskiales; Nevskiaceae; Nevskia	97747	0.0277585	0	0.0190732	0.00198275	0	0	0	0.00213135	0	0.00655402	0	0.0190732	0	0	0	0	0	0	0	0.00198275			Propionispira	0	0	47.885	0	0	0	0	0	0	0	0	0	0	0	3.42036
Giesbergeria	Bacteria; Proteobacteria; Gammaproteobacteria; Burkholderiales; Burkholderiaceae; Giesbergeria	172897	0.026658	0	0.015272	0.00190414	0.00032874	0.000243738	0.00473268	0.000776006	0.015272	0.00200738	0.00137611	0.000972152	0.000391794	0.000254019	0.000221807	0	0.000144568	0.000265687	0	0.00190414			Moraxella	0.134149	0.0480216	0	0.381166	0.14418	0.0119682	0.539184	0.00941089	18.762	0.470749	0.106517	8.93903	5.11445	0.0668998	2.48055
Lactococcus	Bacteria; Firmicutes; Bacilli; Lactobacillales; Streptococcaceae; Lactococcus	65619	0.0265364	0	0.021902	0.00189545	0	0	0	0	0	0	0	0.000130772	0	0.00236276	0.021902	0	0.00194465	0.000196185	0	0.00189545			Aeromonas	3.4786	1.52148	6.93826	4.87777	2.06174	0.117718	0.361829	0.0343541	4.23556	0.0561172	0	0.231096	6.54167	3.73986	2.44258
Jeotgalibaca	Bacteria; Firmicutes; Bacilli; Lactobacillales; Aerococcaceae; Jeotgalibaca	71446	0.0255767	0	0.0185898	0.00182691	0.00026469	0.00118265	0	0	0.00121946	0.000551419	0	0.00259945	0	0	0.00052938	0.0185898	0	0	0.000904538	0.00182691			Psychrobacter	0.23505	0	0.0238755	8.27429	0.354051	0.0628329	22.1653	0.466253	0.0803538	0.253895	0.334415	0.0397329	0.683662	0.249363	2.37308
Phenylobacterium	Bacteria; Proteobacteria; Alphaproteobacteria; Caulobacterales; Caulobacteraceae; Phenylobacterium	210995	0.0254497	0	0.0185322	0.00181784	0.000523753	0.000501397	0.00047937	0.000522265	0.000525241	0.000952895	0.00158134	0.000997687	0.0185322	0.000247271	0	0	0.000556475	0.00055361	0	0.00181784			Alishewanella	5.63578	0.0261273	0	0.0371113	1.36448	23.917	0	0	0.137767	0.247611	0.0734973	0.0864067	0.0631584	0.244851	2.27384
Luteimonas	Bacteria; Proteobacteria; Gammaproteobacteria; Xanthomonadales; Xanthomonadaceae; Luteimonas	156922	0.0253883	0	0.0135157	0.00181345	0.000211428	0.0135157	0	0.00082774	0.0034653	0.00431172	0	0.00173538	0.000998491	0	0	0.00023299	0	0.000111088	0.000189866	0.00181345			Yersinia	0	0	26.3515	3.21325	0.25715	0.214001	0.813161	0.0280802	0.0282632	0	0	0	0	0.0785058	2.21314
Paeniglutamicibacter	Bacteria; Actinobacteriota; Actinomycetia; Actinomycetales; Micrococcaceae; Paeniglutamicibacter	181629	0.025346	0	0.011172	0.00181043	0	0.011172	0	0	0.000210957	0.000736039	0	0.00267322	0	0.00963409	0	0.000919616	0	0	0	0.00181043			Kaistella	3.86887	0	0.121287	13.5022	0.710349	0.119284	5.76608	5.00622	0.176314	1.33188	0	0.0394922	0.141719	0	2.19883
Carnobacterium	Bacteria; Firmicutes; Bacilli; Lactobacillales; Carnobacteriaceae; Carnobacterium	80547	0.0251487	0	0.00859651	0.00179634	0.000331518	0.00015462	0	0	0.000278119	0.000570467	0	0.00758144	0	0.00210499	0.00859651	0.00474929	0.000451225	0.000277142	0.000384917	0.00179634			Macellibacteroides	0	2.20319	0.0979657	0.609667	0.777066	18.4028	0.0660568	0	3.37968	1.22741	0	0	2.40104	0	2.08321
Lysobacter	Bacteria; Proteobacteria; Gammaproteobacteria; Xanthomonadales; Xanthomonadaceae; Lysobacter	109392	0.0235287	0	0.0226768	0.00168062	0	0.00038394	0	0	0.0226768	0.0004679	0	0	0	0	0	0	0	0	0	0.00168062			Stenotrophomonas	1.53852	0.283285	0.232207	2.94537	3.85339	4.38837	0.58765	6.2562	0.0699707	0.227131	0.704833	0.563897	1.65056	2.2942	1.82826
Diaphorobacter_A	Bacteria; Proteobacteria; Gammaproteobacteria; Burkholderiales; Burkholderiaceae; Diaphorobacter_A	153431	0.0220905	0	0.00656693	0.00157789	0.00053493	0.000457894	0.00191839	0.00130464	0.00626005	0.00244353	0.000611966	0.00107326	0.00656693	0.000376342	0	0	0.000295021	0.000355404	0.00042706	0.00157789			Thermus	0	0.329593	0	0	4.08753	8.05318	2.57977	0	0.97804	0.0876878	0	8.03886	0.0254616	0	1.72715
Thauera	Bacteria; Proteobacteria; Gammaproteobacteria; Burkholderiales; Rhodocyclaceae; Thauera	260832	0.0217932	0	0.0109283	0.00155666	0.000173367	0.000174631	0.0109283	0.000248609	0.000598215	0.00155657	0	0.000188292	0.000159353	0	0	0	0	0.0077671	0.000172104	0.00155666			Janthinobacterium	0.0358833	0.0716352	0.752008	1.63712	3.38837	0	0.928561	0.090362	0	0	0	0.0241393	15.0528	0	1.57006
Ochrobactrum_A	Bacteria; Proteobacteria; Alphaproteobacteria; Rhizobiales_A; Rhizobiaceae_A; Ochrobactrum_A	141738	0.0216938	0	0.00963168	0.00154956	0.000439086	0.00137928	0	0	0.00578475	0.00198833	0.00104207	0.000592216	0.00963168	0	0	0.000989564	0	0	0.000285957	0.00154956			Klebsiella	0.782808	0	1.44824	0.0247337	0.56109	0.0355539	0	0	9.88523	0.11911	0.165973	0.0796798	1.80739	7.06778	1.56983
Alcaligenes	Bacteria; Proteobacteria; Gammaproteobacteria; Burkholderiales; Burkholderiaceae; Alcaligenes	69430	0.0209854	0	0.00920806	0.00149896	0.000366893	0.000934681	0	0	0.0010197	0.00920806	0.00102875	0.00694512	0	0.000187421	0.000927893	0.000338941	0	0	0.000394846	0.00149896			Enterococcus	1.13944	0.047136	0.00739054	0.387796	0.074825	0.135717	0.0188034	0	1.68646	10.0838	7.09786	0.184168	0.541366	0.415884	1.55862
Actinomyces_I	Bacteria; Actinobacteriota; Actinomycetia; Actinomycetales; Actinomycetaceae; Actinomyces_I	176384	0.020474	0	0.0093026	0.00146243	0	0.00914695	0	0	0.00093058	0.000369241	0	0	0	0	0.000562651	0.000162013	0	0.0093026	0	0.00146243			Azonexus	0	20.7743	0.157131	0.0216554	0.0297444	0	0.0146248	0.0254443	0.0919365	0	0	0	0.0559675	0	1.5122
Pseudogemmobacter	Bacteria; Proteobacteria; Alphaproteobacteria; Rhodobacterales; Rhodobacteraceae; Pseudogemmobacter	85429	0.0201237	0	0.00770873	0.00143741	0.000661588	0.000857992	0	0	0.000465183	0.00100125	0.00260635	0.00319838	0.00197738	0.000300999	0.000386684	0.00770873	0	0	0.00162075	0.00143741			Escherichia	3.79775	0.724909	0.106896	2.09543	3.03915	0.602406	6.01692	0	0.416925	1.56337	0.0625421	0.0661056	1.30459	0.0767296	1.41955
Propionibacterium	Bacteria; Actinobacteriota; Actinomycetia; Propionibacteriales; Propionibacteriaceae; Propionibacterium	115409	0.0196709	0	0.00834525	0.00140506	0.000219222	0	0	0	0	0	0.00247007	0.000363686	0.000170028	0.00834525	0.00354818	0.00224452	0	0.00226074	0.000268416	0.00140506			Lelliottia	0	0	0.105295	0	0.401623	0.0193548	0.0851181	0	0	0	0.997896	0	0.127924	16.6646	1.31442
Empedobacter	Bacteria; Bacteroidota; Bacteroidia; Flavobacteriales; Weeksellaceae; Empedobacter	88873	0.0194968	0	0.00627197	0.00139263	0.000292027	0.000654277	0.000167431	0	0.000735122	0.0057877	0	0.000241942	0	0.000741064	0.00627197	0	0	0.00455518	0.000342111	0.00139263			OM05-12	0	0	0.0534172	0	6.98705	2.63498	7.09601	0	0.0355101	1.06682	0	0.0191643	0	0	1.27807
Trabulsiella	Bacteria; Proteobacteria; Gammaproteobacteria; Enterobacterales; Enterobacteriaceae; Trabulsiella	148563	0.0184376	0	0.0182189	0.00131697	0	0.0182189	0	0	0	0	0	0	0	0	0	0	0	0	0.00021866	0.00131697			Gelidibacter	7.56869	0	0	0.775182	0	0.3856	0.471993	0	0.0844521	3.33339	0	0.0623343	0.0754897	2.44807	1.08609
Psychroflexus	Bacteria; Bacteroidota; Bacteroidia; Flavobacteriales; Flavobacteriaceae; Psychroflexus	141936	0.0182399	0	0.0144279	0.00130285	5.59016e-05	0	0	0	0	0	0	0.000183649	0	0.000191545	0.00262176	0.000328655	0.000111803	0.00037456	0.0144279	0.00130285			Glutamicibacter	0.0480516	0	0	0	0	0	0.0523089	0.0196387	0.491706	0.588972	5.82927	0.0351324	0.240379	6.80913	1.00819
Latilactobacillus	Bacteria; Firmicutes; Bacilli; Lactobacillales; Lactobacillaceae; Latilactobacillus	26839	0.0178506	0	0.0172928	0.00127504	0	0	0	0	0	0	0	0	0	0.00027426	0.0172928	0.000156355	0.000127183	0	0	0.00127504			Kocuria	0.757427	0	0	0	0	0	0.384888	0	12.2032	0.108464	0.184798	0.0340492	0.0880135	0	0.982918
Azoarcus_C	Bacteria; Proteobacteria; Gammaproteobacteria; Burkholderiales; Rhodocyclaceae; Azoarcus_C	166068	0.0175241	0	0.0131064	0.00125172	0	0	0.000276903	0	0	0	0	0	0	0	0	0	0	0.00414086	0.0131064	0.00125172			Acidovorax	0.738249	3.78789	2.12394	2.74918	0.843197	0.158532	0.58262	0.328292	0.421761	0.102697	0	1.16259	0.461996	0.031773	0.963766
Dietzia	Bacteria; Actinobacteriota; Actinomycetia; Mycobacteriales; Mycobacteriaceae; Dietzia	95500	0.0168863	0.000166584	0.0040937	0.00120616	0.000636364	0.0040937	0.000166584	0.000205293	0.0014188	0.000214902	0.00225245	0.0031406	0.000494072	0.000841647	0.000190754	0.00238185	0.000212907	0.000659885	0.000612844	0.00120616			Brevibacterium	0.0207569	0	0	0	0	0	0.0429717	0	0.242061	8.05367	4.43427	0	0.221579	0.313957	0.95209
Novispirillum	Bacteria; Proteobacteria; Alphaproteobacteria; Rhodospirillales; Rhodospirillaceae; Novispirillum	133693	0.0166716	0	0.0159821	0.00119083	0	0	0	0	0	0	0	0	0	0.0159821	0	0	0.000474094	0.000215437	0	0.00119083			Rheinheimera	0.814266	0	0	0.117361	0.0653497	0.430527	0.0484399	0	0	0.0923457	0.0964877	0.0521704	0.0374272	11.4679	0.944451
Panacagrimonas	Bacteria; Proteobacteria; Gammaproteobacteria; Nevskiales; Nevskiaceae; Panacagrimonas	63688	0.0164273	0	0.0164273	0.00117338	0	0	0	0	0	0	0	0.0164273	0	0	0	0	0	0	0	0.00117338			Exiguobacterium	0	0	0	0	0.0388289	0	0	0	0.368096	0	12.0428	0.077968	0	0	0.894832
Arthrobacter_A	Bacteria; Actinobacteriota; Actinomycetia; Actinomycetales; Micrococcaceae; Arthrobacter_A	73401	0.0162126	0	0.0119679	0.00115804	0	0	0	0	0.000350663	0.00127427	0	0.0119679	0.00152589	0.00109392	0	0	0	0	0	0.00115804			Jonesia	0	0	0	0	0	0	0	0	0	0.0191494	11.3731	0	0	0.0766744	0.819209
Sphingobacterium	Bacteria; Bacteroidota; Bacteroidia; Sphingobacteriales; Sphingobacteriaceae; Sphingobacterium	83844	0.0159405	0	0.00354856	0.00113861	0.000335993	0.00354856	0	0	0.000842323	0.000408314	0	0.000228271	0	0.00337883	0.00342322	0.0028216	0.000186562	0.000839127	0.000263672	0.00113861			Xanthomonas	0.220383	0.0238024	0.11987	0.081563	9.75846	0.631742	0.187208	0.116242	0	0.251603	0	0	0.0515394	0.0216012	0.818858
Agrobacterium	Bacteria; Proteobacteria; Alphaproteobacteria; Rhizobiales; Rhizobiaceae; Agrobacterium	85048	0.0155822	0	0.0119537	0.00111301	0	0	0.00027306	0	0.000239803	0	0.0119537	0	0	0.000404705	0	0	0	0.000597699	0.00211324	0.00111301			Riemerella	0.0169411	0	0.0545463	0	4.00416	1.63889	3.60271	0	0.00702206	0.67592	0	0.00585763	0	0	0.714718
Bizionia	Bacteria; Bacteroidota; Bacteroidia; Flavobacteriales; Flavobacteriaceae; Bizionia	43022	0.0152753	0	0.00902393	0.00109109	0	0	0	0	0	0.00902393	0.0031919	0.00267503	0	0	0.000384466	0	0	0	0	0.00109109			Acetobacter	0	0	0	0	0	0	0	0	0	8.59473	0	0	0	0	0.61391
Methanothrix	Archaea; Halobacteriota; Methanosarcinia; Methanotrichales; Methanotrichaceae; Methanothrix	37906	0.0150941	0	0.0131583	0.00107815	0	0	0	0	0	0	0	0	0	0	0.0131583	0	0	0.00193576	0	0.00107815			Pseudoalteromonas	0	0	0	0.0229039	0.30267	0.0311593	3.55734	0	0	0	0.386774	0	0.0200709	4.03356	0.596749
Aerococcus	Bacteria; Firmicutes; Bacilli; Lactobacillales; Aerococcaceae; Aerococcus	68887	0.0141123	0	0.00640439	0.00100802	0.000162128	0.00020732	0	0	0	0	0.000191678	0.000132578	0	0.000210287	0.00152382	0.00640439	0	0.000271366	0.00517084	0.00100802			Epilithonimonas	0.420258	0.0212105	0.0332985	0.570597	0.503408	1.0511	1.14461	2.57594	0.371094	0.75274	0.044695	0.0973463	0.461284	0.118443	0.583287
Cellulosimicrobium	Bacteria; Actinobacteriota; Actinomycetia; Actinomycetales; Cellulomonadaceae; Cellulosimicrobium	27105	0.0139408	0	0.0139408	0.000995773	0	0	0	0	0	0	0	0	0	0	0	0.0139408	0	0	0	0.000995773			Vibrio	0	0.0200644	0.0336885	0.0718331	0.0972431	0	0.131804	0	0	0.0252121	0.321917	0	0.0895923	7.19989	0.570803
Homoserinimonas	Bacteria; Actinobacteriota; Actinomycetia; Actinomycetales; Microbacteriaceae; Homoserinimonas	66779	0.0133754	0	0.00520657	0.000955383	0.000183794	0.000143931	0	0	0.000223658	0.00221447	0.000920988	0.00258553	0.000138114	0.00520657	0.00106467	0.000877441	0	0	0	0.000955383			Serratia	0	0.356099	0	0	0	0	0	0	0	7.6278	0	0	0	0	0.570279
Herpetosiphon	Bacteria; Chloroflexota; Chloroflexia; Chloroflexales; Herpetosiphonaceae; Herpetosiphon	48933	0.0132134	0	0.00977578	0.000943817	0	0	0	0	0	0	0	0	0	0	0.00977578	0	0	0.00343766	0	0.000943817			Citrobacter	0	0	0.156228	0.0227963	0.736039	0.606964	0.0592731	0	1.19685	0.230606	0.875744	0.157955	0.327863	3.43991	0.557874
DSM-21351	Bacteria; Actinobacteriota; Actinomycetia; Propionibacteriales; Propionibacteriaceae; DSM-21351	71417	0.0129276	0	0.00810096	0.0009234	7.13986e-05	0.00232427	0	0	0	0	0.00810096	0.000418884	0.000142797	0.000328112	0	0.000503526	0	0.00110905	0	0.0009234			Cloacibacterium	0.0750479	0.0407409	0.0444459	0.336908	0.188235	0.0161056	0.0324996	0.0232114	5.92548	0.164877	0	0.409138	0.41398	0	0.547905
Staphylococcus	Bacteria; Firmicutes; Bacilli; Staphylococcales; Staphylococcaceae; Staphylococcus	19364	0.0127394	0	0.00913402	0.000909961	0	0	0	0	0	0	0	0	0	0	0.00913402	0.00360543	0	0	0	0.000909961			Dialister	0	0	0	0	0	0	0	0	0	7.33797	0	0	0.0223908	0	0.52574
Methyloversatilis	Bacteria; Proteobacteria; Gammaproteobacteria; Burkholderiales; Rhodocyclaceae; Methyloversatilis	99658	0.0125831	0	0.0118763	0.000898795	0	0	0.000706844	0	0	0	0	0	0	0	0	0	0.0118763	0	0	0.000898795			Marinilactibacillus	0	0	0	0.0230546	0	0.036746	0	0	0.0109579	0.0368939	6.24392	0	0.0217555	0.683826	0.504083
Cx-87	Bacteria; Actinobacteriota; Actinomycetia; Actinomycetales; Microbacteriaceae; Cx-87	82316	0.0123216	0	0.00539816	0.000880112	0	0.00539816	0	0	0.00213627	0.00141005	0	0.000412436	0.0025856	0	0	0.000379059	0	0	0	0.000880112			Rothia	0.0373127	0	0	0	0	0	0	0	6.86394	0.0106467	0.0739602	0.0224409	0.0097611	0	0.50129
Paenirhodobacter	Bacteria; Proteobacteria; Alphaproteobacteria; Rhodobacterales; Rhodobacteraceae; Paenirhodobacter	125867	0.0121164	0	0.0121164	0.000865455	0	0	0	0	0	0	0	0	0	0	0	0	0	0.0121164	0	0.000865455
Reyranella	Bacteria; Proteobacteria; Alphaproteobacteria; Reyranellales; Reyranellaceae; Reyranella	177583	0.0119387	0	0.0110086	0.000852766	0	0	0.0110086	0	0	0	0	0	0.000930088	0	0	0	0	0	0	0.000852766			Pseudomonas	43.5836	59.2624	2.44699	26.8845	23.8114	5.76894	3.995	0.742851	0.869698	12.9029	3.25065	25.8734	31.4944	11.2763	18.0116
Algoriella	Bacteria; Bacteroidota; Bacteroidia; Flavobacteriales; Weeksellaceae; Algoriella	57675	0.0117115	0	0.00372168	0.000836535	9.18216e-05	0.00281734	0	0	0.00372168	0.00273023	0	0.000943005	0.000183643	0.000752934	0.000562651	0	0	0	0	0.000836535			Brevundimonas	1.75668	0.519297	1.83374	6.73281	2.19176	1.88115	4.36746	70.1525	0.22658	0.0319402	0.0401689	4.2019	1.08373	0.298633	6.80845
Morganella	Bacteria; Proteobacteria; Gammaproteobacteria; Enterobacterales; Enterobacteriaceae; Morganella	49967	0.0108934	0	0.00306436	0.000778101	0.00013962	0	0	0	0.000551072	0.00237857	0	0.00160822	0	0	0	0.00306436	0.00027924	0.000721205	0.00229075	0.000778101			Acinetobacter	4.33826	0.664892	0.161853	5.59401	2.26702	0.0920053	1.45044	0.192793	4.23551	1.21314	0.739242	30.2244	7.72594	0.353772	4.23238
Massilibacteroides	Bacteria; Bacteroidota; Bacteroidia; Bacteroidales; Tannerellaceae; Massilibacteroides	63390	0.0108351	0	0.0044357	0.000773936	0.000276787	0.00186277	0.00106261	0	0.001464	0.000974385	0.0044357	0.000186228	0	0.000367346	0.000482061	0	0	0	0	0.000773936			Propionispira			47.885												3.42036
Mycetocola_B	Bacteria; Actinobacteriota; Actinomycetia; Actinomycetales; Microbacteriaceae; Mycetocola_B	40957	0.0103945	0	0.00682254	0.000742466	0	6.68695e-05	0	0	0	0	0	0.000180811	0	0.00285543	8.42867e-05	0.00682254	0	0	0.000384586	0.000742466			Moraxella	0.134149	0.0480216		0.381166	0.14418	0.0119682	0.539184	0.00941089	18.762	0.470749	0.106517	8.93903	5.11445	0.0668998	2.48055
Pararheinheimera	Bacteria; Proteobacteria; Gammaproteobacteria; Enterobacterales; Alteromonadaceae; Pararheinheimera	82693	0.0101673	0	0.00660013	0.000726233	0.000162941	0.00058865	0.000883392	0	0	0.000393173	0	0.000104463	0	0.00103632	0	0	0.00660013	0.000339713	0.000221418	0.000726233			Aeromonas	3.4786	1.52148	6.93826	4.87777	2.06174	0.117718	0.361829	0.0343541	4.23556	0.0561172		0.231096	6.54167	3.73986	2.44258
Bact-08	Bacteria; Bacteroidota; Bacteroidia; Bacteroidales; UBA932; Bact-08	98253	0.0100187	0	0.00873407	0.000715623	0	0	0.000362995	0	0	0.000371683	0.000151472	0	0	0	0.000398514	0	0	0.00873407	0	0.000715623			Psychrobacter	0.23505		0.0238755	8.27429	0.354051	0.0628329	22.1653	0.466253	0.0803538	0.253895	0.334415	0.0397329	0.683662	0.249363	2.37308
Serpentinomonas	Bacteria; Proteobacteria; Gammaproteobacteria; Burkholderiales; Burkholderiaceae; Serpentinomonas	45901	0.00946934	0	0.00461014	0.000676382	0	0	0.00116023	0.00136602	0.00213196	0.00461014	0	0	0	0	0	0	0	0.000200998	0	0.000676382			Alishewanella	5.63578	0.0261273		0.0371113	1.36448	23.917			0.137767	0.247611	0.0734973	0.0864067	0.0631584	0.244851	2.27384
Novosphingobium	Bacteria; Proteobacteria; Alphaproteobacteria; Sphingomonadales; Sphingomonadaceae; Novosphingobium	68377	0.00923062	0	0.00331571	0.00065933	0.000303576	0.000231682	0.000499558	0.000321283	0.000285869	0.000581212	0.000982699	0.000412178	0.00236035	0	0	0	0.00331571	0.000240081	0	0.00065933			Yersinia			26.3515	3.21325	0.25715	0.214001	0.813161	0.0280802	0.0282632					0.0785058	2.21314
Pseudorhodoferax	Bacteria; Proteobacteria; Gammaproteobacteria; Burkholderiales; Burkholderiaceae; Pseudorhodoferax	42267	0.00912453	0	0.00565236	0.000651752	0	0	0.000330564	0.00077149	0.00130234	0.000607587	0	0.00565236	0.000460197	0	0	0	0	0	0	0.000651752			Kaistella	3.86887		0.121287	13.5022	0.710349	0.119284	5.76608	5.00622	0.176314	1.33188		0.0394922	0.141719		2.19883
Yimella	Bacteria; Actinobacteriota; Actinomycetia; Actinomycetales; Dermatophilaceae; Yimella	44520	0.00901701	0	0.00447258	0.000644072	0	0	0	0	0	0	0.000229312	0	0	0.00402519	0	0.00447258	0	0	0.000289929	0.000644072			Macellibacteroides		2.20319	0.0979657	0.609667	0.777066	18.4028	0.0660568		3.37968	1.22741			2.40104		2.08321
Citricoccus	Bacteria; Actinobacteriota; Actinomycetia; Actinomycetales; Micrococcaceae; Citricoccus	58535	0.00887144	0	0.00374893	0.000633674	0	0.00243489	0	0	0.00125713	0	0	0.000229045	0	0.00374893	0.000207759	0.000993679	0	0	0	0.000633674			Stenotrophomonas	1.53852	0.283285	0.232207	2.94537	3.85339	4.38837	0.58765	6.2562	0.0699707	0.227131	0.704833	0.563897	1.65056	2.2942	1.82826
Methanocorpusculum	Archaea; Halobacteriota; Methanomicrobia; Methanomicrobiales; Methanocorpusculaceae; Methanocorpusculum	38421	0.00885442	0	0.00780129	0.000632458	0	0	0	0	0.000864495	0	0.00780129	0	0	0	0.000102771	0	0	8.58669e-05	0	0.000632458			Thermus		0.329593			4.08753	8.05318	2.57977		0.97804	0.0876878		8.03886	0.0254616		1.72715
Bosea	Bacteria; Proteobacteria; Alphaproteobacteria; Rhizobiales; Beijerinckiaceae; Bosea	63653	0.00858944	0	0.00379528	0.000613532	0.000106721	0.00379528	0.000803291	0.000468273	0.0023328	0	0	0.000545787	0.00043057	0	0	0	0.000213442	0	0	0.000613532			Janthinobacterium	0.0358833	0.0716352	0.752008	1.63712	3.38837		0.928561	0.090362				0.0241393	15.0528		1.57006
Virgibacillus	Bacteria; Firmicutes; Bacilli; Bacillales_D; Amphibacillaceae; Virgibacillus	12889	0.00852031	0	0.00621356	0.000608594	0	0	0	0	0	0	0	0	0	0	0.00621356	0.00230675	0	0	0	0.000608594			Klebsiella	0.782808		1.44824	0.0247337	0.56109	0.0355539			9.88523	0.11911	0.165973	0.0796798	1.80739	7.06778	1.56983
Brachybacterium	Bacteria; Actinobacteriota; Actinomycetia; Actinomycetales; Dermabacteraceae; Brachybacterium	35772	0.00825224	0	0.0051875	0.000589446	0	0	0	0	0	0	0	0	0	0.000427821	0.000497587	0.0051875	0	0.00165987	0.000479463	0.000589446			Enterococcus	1.13944	0.047136	0.00739054	0.387796	0.074825	0.135717	0.0188034		1.68646	10.0838	7.09786	0.184168	0.541366	0.415884	1.55862
Lacticaseibacillus	Bacteria; Firmicutes; Bacilli; Lactobacillales; Lactobacillaceae; Lacticaseibacillus	19120	0.00810915	0	0.00688342	0.000579225	0	0	0	0	0	0	0	0	0	0.00122574	0.00688342	0	0	0	0	0.000579225			Azonexus		20.7743	0.157131	0.0216554	0.0297444	0	0.0146248	0.0254443	0.0919365				0.0559675		1.5122
Soonwooa	Bacteria; Bacteroidota; Bacteroidia; Flavobacteriales; Weeksellaceae; Soonwooa	23386	0.00810832	0	0.00325723	0.000579165	0.000177947	0.000252687	0	0	0.000590896	0.00325723	0.000156147	0.000275473	0	0.000535526	0.00284061	0	0	0.000199746	0	0.000579165			Escherichia	3.79775	0.724909	0.106896	2.09543	3.03915	0.602406	6.01692		0.416925	1.56337	0.0625421	0.0661056	1.30459	0.0767296	1.41955
Alloprevotella	Bacteria; Bacteroidota; Bacteroidia; Bacteroidales; Bacteroidaceae; Alloprevotella	24664	0.00810181	0	0.0034803	0.000578701	0	0	0	0	0	0.00265013	0.00105236	0.0034803	0	0	0.000919021	0	0	0	0	0.000578701			Lelliottia			0.105295		0.401623	0.0193548	0.0851181				0.997896		0.127924	16.6646	1.31442
Elizabethkingia-1	Bacteria; Bacteroidetes; Flavobacteriia; Flavobacteriales; Weeksellaceae; Elizabethkingia	13717	0.00798863	0	0.00743054	0.000570617	0	0	0	0	0	0.000120638	0	0	0	0.000283256	0.00743054	0	0.000154197	0	0	0.000570617			OM05-12			0.0534172		6.98705	2.63498	7.09601		0.0355101	1.06682		0.0191643			1.27807
Idiomarina	Bacteria; Proteobacteria; Gammaproteobacteria; Enterobacterales; Alteromonadaceae; Idiomarina	64386	0.00752746	0	0.00698741	0.000537675	0	0	0	0	0	0	0	0	0	0	0	0.000540043	0	0	0.00698741	0.000537675			Gelidibacter	7.56869			0.775182		0.3856	0.471993		0.0844521	3.33339		0.0623343	0.0754897	2.44807	1.08609
Methylobacterium	Bacteria; Proteobacteria; Alphaproteobacteria; Rhizobiales; Beijerinckiaceae; Methylobacterium	49604	0.00751802	0	0.0052093	0.000537001	0	0	0.000466736	0.0052093	0	0	0	0	0.0010779	0.000323489	0	0	0	0.000440597	0	0.000537001			Glutamicibacter	0.0480516						0.0523089	0.0196387	0.491706	0.588972	5.82927	0.0351324	0.240379	6.80913	1.00819
KS-M25	Bacteria; Proteobacteria; Gammaproteobacteria; Burkholderiales; Burkholderiaceae; KS-M25	31440	0.00718869	0	0.00484457	0.000513478	0	0	0	0	0	0.00484457	0	0	0.00234412	0	0	0	0	0	0	0.000513478			Kocuria	0.757427						0.384888		12.2032	0.108464	0.184798	0.0340492	0.0880135		0.982918
Sulfurimonas	Bacteria; Campylobacterota; Campylobacteria; Campylobacterales; Sulfurimonadaceae; Sulfurimonas	33087	0.00712239	0	0.00712239	0.000508742	0	0	0	0	0.00712239	0	0	0	0	0	0	0	0	0	0	0.000508742			Acidovorax	0.738249	3.78789	2.12394	2.74918	0.843197	0.158532	0.58262	0.328292	0.421761	0.102697	0	1.16259	0.461996	0.031773	0.963766
Faecalibacterium	Bacteria; Firmicutes; Clostridia; Eubacteriales; Oscillospiraceae; Faecalibacterium	30669	0.00708976	0	0.00290691	0.000506412	0.000160949	0.000238393	0.000154862	0	0.00013131	0.000901123	0	0.00290691	0	0.000888877	0.00148167	0	0.000167036	0.000219577	0	0.000506412			Brevibacterium	0.0207569						0.0429717		0.242061	8.05367	4.43427		0.221579	0.313957	0.95209
Xanthobacter	Bacteria; Proteobacteria; Alphaproteobacteria; Rhizobiales; Xanthobacteraceae; Xanthobacter	34342	0.00705016	0	0.00705016	0.000503583	0	0	0	0.00705016	0	0	0	0	0	0	0	0	0	0	0	0.000503583			Rheinheimera	0.814266			0.117361	0.0653497	0.430527	0.0484399			0.0923457	0.0964877	0.0521704	0.0374272	11.4679	0.944451
Proteiniclasticum	Bacteria; Firmicutes_A; Clostridia; Clostridiales; Clostridiaceae; Proteiniclasticum	21984	0.00698123	0	0.00466777	0.000498659	0	0	0	0.000144526	0	0.00466777	0.0017057	0	0	0.000161932	0	0	0	0.000301304	0	0.000498659			Exiguobacterium					0.0388289				0.368096		12.0428	0.077968			0.894832
Kordia	Bacteria; Bacteroidota; Bacteroidia; Flavobacteriales; Flavobacteriaceae; Kordia	17893	0.00684548	0	0.00331824	0.000488963	0	0	0	0	0	0.000351169	0.000928702	0.00224738	0	0	0.00331824	0	0	0	0	0.000488963			Jonesia										0.0191494	11.3731			0.0766744	0.819209
Galactobacter	Bacteria; Actinobacteriota; Actinomycetia; Actinomycetales; Micrococcaceae; Galactobacter	39402	0.00672292	0	0.00335701	0.000480209	0	0.000298302	0	0	0.000404048	0	0	0.00335701	0.00224249	0.000116076	0	0.000304996	0	0	0	0.000480209			Xanthomonas	0.220383	0.0238024	0.11987	0.081563	9.75846	0.631742	0.187208	0.116242		0.251603			0.0515394	0.0216012	0.818858
Paenarthrobacter	Bacteria; Actinobacteriota; Actinomycetia; Actinomycetales; Micrococcaceae; Paenarthrobacter	62578	0.00658322	0	0.0062369	0.00047023	0	0	0.000346324	0	0	0	0	0	0.0062369	0	0	0	0	0	0	0.00047023			Riemerella	0.0169411		0.0545463		4.00416	1.63889	3.60271		0.00702206	0.67592		0.00585763			0.714718
Phocaeicola	Bacteria; Bacteroidota; Bacteroidia; Bacteroidales; Bacteroidaceae; Phocaeicola	21046	0.00653236	0	0.00250605	0.000466597	0	0	0	0	0	0.00250605	0.00148223	0.00242948	0	0	0.0001146	0	0	0	0	0.000466597			Acetobacter										8.59473					0.61391
Pseudopelobacter	Bacteria; Desulfobacterota_F; Desulfuromonadia; Geobacterales; Pseudopelobacteraceae; Pseudopelobacter	31274	0.00642032	0	0.00642032	0.000458595	0	0	0	0.00642032	0	0	0	0	0	0	0	0	0	0	0	0.000458595			Pseudoalteromonas				0.0229039	0.30267	0.0311593	3.55734				0.386774		0.0200709	4.03356	0.596749
Pseudoxanthomonas	Bacteria; Proteobacteria; Gammaproteobacteria; Xanthomonadales; Xanthomonadaceae; Pseudoxanthomonas	46481	0.00595449	0	0.00233347	0.00042532	0.000196182	0.00233347	0.000718371	0	0.000239157	0.000778043	0	0.000244005	0.000155214	0.000237151	0	0	0.00112432	0.000124757	0	0.00042532			Epilithonimonas	0.420258	0.0212105	0.0332985	0.570597	0.503408	1.0511	1.14461	2.57594	0.371094	0.75274	0.044695	0.0973463	0.461284	0.118443	0.583287
Paenibacillus_J	Bacteria; Firmicutes; Bacilli; Paenibacillales; Paenibacillaceae; Paenibacillus_J	21221	0.005909	0	0.00339131	0.000422072	0	0	0	0	0	0.000694524	0.00143057	0.00339131	0	0	0.000392599	0	0	0	0	0.000422072			Vibrio		0.0200644	0.0336885	0.0718331	0.0972431		0.131804			0.0252121	0.321917		0.0895923	7.19989	0.570803
Providencia	Bacteria; Proteobacteria; Gammaproteobacteria; Enterobacterales; Enterobacteriaceae; Providencia	17899	0.00585761	0	0.00242644	0.000418401	0	0	0	0	0	0.00242644	0.000972414	0.0021571	0	0	0.000301658	0	0	0	0	0.000418401			Serratia		0.356099								7.6278					0.570279
Devosia	Bacteria; Proteobacteria; Alphaproteobacteria; Rhizobiales; Devosiaceae; Devosia	40544	0.00582416	0	0.00348824	0.000416011	0	0.00048847	0	0	0.000216769	0.000205134	0	0.000201962	0.00348824	0	0	0.00122358	0	0	0	0.000416011			Citrobacter			0.156228	0.0227963	0.736039	0.606964	0.0592731		1.19685	0.230606	0.875744	0.157955	0.327863	3.43991	0.557874
Ornithinibacter	Bacteria; Actinobacteriota; Actinomycetia; Actinomycetales; Dermatophilaceae; Ornithinibacter	39601	0.00577687	0	0.00266303	0.000412634	0	0	0	0	0	0	0.00209256	0	0	0.000164931	0	0.000856354	0	0.00266303	0	0.000412634			Cloacibacterium	0.0750479	0.0407409	0.0444459	0.336908	0.188235	0.0161056	0.0324996	0.0232114	5.92548	0.164877		0.409138	0.41398		0.547905
Sulfuricurvum	Bacteria; Campylobacterota; Campylobacteria; Campylobacterales; Sulfurimonadaceae; Sulfuricurvum	54562	0.0057012	0	0.00518513	0.000407228	0	0	0	0	0	0	0	0	0	0	0.000516071	0	0	0.00518513	0	0.000407228			Dialister										7.33797			0.0223908		0.52574
Pelobium	Bacteria; Bacteroidota; Bacteroidia; Sphingobacteriales; Sphingobacteriaceae; Pelobium	35138	0.00569701	0	0.00314628	0.00040693	0	0.00255073	0	0	0.00314628	0	0	0	0	0	0	0	0	0	0	0.00040693			Marinilactibacillus				0.0230546		0.036746			0.0109579	0.0368939	6.24392		0.0217555	0.683826	0.504083
Thalassotalea_A	Bacteria; Proteobacteria; Gammaproteobacteria; Enterobacterales; Alteromonadaceae; Thalassotalea_A	16787	0.00567273	0	0.00314392	0.000405195	0	0	0	0	0	0.00314392	0.00136115	0.00116767	0	0	0	0	0	0	0	0.000405195			Rothia	0.0373127								6.86394	0.0106467	0.0739602	0.0224409	0.0097611		0.50129
Acholeplasma	Bacteria; Firmicutes; Bacilli; Acholeplasmatales; Acholeplasmataceae; Acholeplasma	15793	0.00539203	0	0.00326114	0.000385145	0	0	0	0	0	0.00326114	0.0021309	0	0	0	0	0	0	0	0	0.000385145
Gordonia	Bacteria; Actinobacteriota; Actinomycetia; Mycobacteriales; Mycobacteriaceae; Gordonia	32445	0.00536818	0	0.00250557	0.000383441	0	0.000782795	0	0	0	0	0	0.000393607	0.000178197	0.00250557	0	0.00150801	0	0	0	0.000383441
Kytococcus	Bacteria; Actinobacteriota; Actinomycetia; Actinomycetales; Dermatophilaceae; Kytococcus	39414	0.00527091	0	0.00444976	0.000376494	0	0	0	0	0	0	0	0.000123808	0	0.00444976	0.000151568	0.000302424	0	0.000243354	0	0.000376494
Ornithobacterium	Bacteria; Bacteroidota; Bacteroidia; Flavobacteriales; Weeksellaceae; Ornithobacterium	15299	0.00516954	0	0.00199761	0.000369253	0	0	0	0	0	0.00199761	0.000855537	0.00174931	0	0	0.000567087	0	0	0	0	0.000369253
Bacteroides	Bacteria; Bacteroidota; Bacteroidia; Bacteroidales; Bacteroidaceae; Bacteroides	16310	0.00512454	0	0.00180078	0.000366038	0	0	0	0	0	0.00180078	0.00122884	0.00179548	0	0	0.00029944	0	0	0	0	0.000366038
Herminiimonas	Bacteria; Proteobacteria; Gammaproteobacteria; Burkholderiales; Burkholderiaceae; Herminiimonas	12412	0.00509339	0	0.00276491	0.000363813	0	0	0	0	0.00109375	0.00276491	0	0	0	0	0.00123473	0	0	0	0	0.000363813
Brooklawnia	Bacteria; Actinobacteriota; Actinomycetia; Propionibacteriales; Propionibacteriaceae; Brooklawnia	28060	0.0050446	0	0.00307877	0.000360329	0	0	0	0	0	0	0.00307877	0	0	0.000369345	0.000291307	0.000239162	0	0.00106602	0	0.000360329
Gulosibacter	Bacteria; Actinobacteriota; Actinomycetia; Actinomycetales; Microbacteriaceae; Gulosibacter	19349	0.00503663	0	0.00328706	0.00035976	0	0.000446211	0	0	0.000316651	0	0	0	0	0.000986711	0	0.00328706	0	0	0	0.00035976
Lysobacter_B	Bacteria; Proteobacteria; Gammaproteobacteria; Xanthomonadales; Xanthomonadaceae; Lysobacter_B	30060	0.00490862	0	0.00194953	0.000350616	0.00013652	0.00194953	0.00012191	0	0.000154128	0.00161128	0	0.000142121	0.00023353	0.000393085	0	0	0.000172118	0.000130918	0	0.000350616
Microvirgula	Bacteria; Proteobacteria; Gammaproteobacteria; Burkholderiales; Aquaspirillaceae; Microvirgula	37056	0.00487464	0	0.00187952	0.000348189	0	0	0	0	0.000357551	0.000289629	0	0	0	0.00152748	0	0	0.00187952	0.000820452	0	0.000348189
Petrimonas	Bacteria; Bacteroidota; Bacteroidia; Bacteroidales; Dysgonomonadaceae; Petrimonas	22904	0.00484907	0	0.00409559	0.000346362	0	0	0	0	0	0.000293048	0.00409559	0	0	0	0	0	0	0.000460427	0	0.000346362
Erythrobacter	Bacteria; Proteobacteria; Alphaproteobacteria; Sphingomonadales; Sphingomonadaceae; Erythrobacter	24604	0.00477521	0	0.00288525	0.000341086	0	0	0.000424927	0.000528629	0	0.000494275	0	0.00288525	0	0	0	0	0.000442131	0	0	0.000341086
Paucibacter_A	Bacteria; Proteobacteria; Gammaproteobacteria; Burkholderiales; Burkholderiaceae; Paucibacter_A	39985	0.00476319	0	0.00420867	0.000340228	0	0	0.000554521	0	0	0	0	0	0	0	0	0	0.00420867	0	0	0.000340228
Atlantibacter	Bacteria; Proteobacteria; Gammaproteobacteria; Enterobacterales; Enterobacteriaceae; Atlantibacter	40686	0.0047478	0	0.00252956	0.000339129	0	0	0	0	0	0	0	0	0	0.00252956	0	0	0.000679512	0.00106698	0.000471741	0.000339129
Meiothermus_B	Bacteria; Deinococcota; Deinococci; Deinococcales; Thermaceae; Meiothermus_B	32071	0.00473963	0	0.0036879	0.000338545	0	0	0	0	0	0.00026179	0.000449508	0.000166883	0	0.000173552	0	0	0.0036879	0	0	0.000338545
Vagococcus_D	Bacteria; Firmicutes; Bacilli; Lactobacillales; Vagococcaceae; Vagococcus_D	11548	0.00466571	0	0.00391248	0.000333265	0	0	0	0	0	0.000137244	0	0.0001723	0	0.000191295	0.000107207	0.00391248	0	0	0.000145185	0.000333265
Sphingobium	Bacteria; Proteobacteria; Alphaproteobacteria; Sphingomonadales; Sphingomonadaceae; Sphingobium	33229	0.00464095	0	0.00145695	0.000331496	0.000287906	0	0.000462503	0.00068383	0.000312992	0.000336029	0.000566618	0.000225176	0.00145695	0	0	0.000262821	0	0.000334034	0	0.000331496
Ketogulonicigenium	Bacteria; Proteobacteria; Alphaproteobacteria; Rhodobacterales; Rhodobacteraceae; Ketogulonicigenium	19769	0.00462107	0	0.00462107	0.000330076	0	0	0	0	0	0	0.00462107	0	0	0	0	0	0	0	0	0.000330076
Tardibacter	Bacteria; Proteobacteria; Alphaproteobacteria; Sphingomonadales; Sphingomonadaceae; Tardibacter	37521	0.00439477	0	0.00390421	0.000313912	0	0	0	0	0	0.000189016	0.000301542	0	0.00390421	0	0	0	0	0	0	0.000313912
Tetrasphaera	Bacteria; Actinobacteriota; Actinomycetia; Actinomycetales; Dermatophilaceae; Tetrasphaera	22026	0.00432235	0	0.00401635	0.00030874	0	0.000306009	0	0.00401635	0	0	0	0	0	0	0	0	0	0	0	0.00030874
Kosakonia	Bacteria; Proteobacteria; Gammaproteobacteria; Enterobacterales; Enterobacteriaceae; Kosakonia	34341	0.00423325	0	0.00254253	0.000302375	0	0.00254253	0	0.000343455	0	0	0	0	0	0	0	0	0	0	0.00134726	0.000302375
Variovorax	Bacteria; Proteobacteria; Gammaproteobacteria; Burkholderiales; Burkholderiaceae; Variovorax	23554	0.00414779	0	0.00142863	0.000296271	0	0	0	0.000549979	0.00028716	0.000536278	0.000273258	0.00107249	0.00142863	0	0	0	0	0	0	0.000296271
Pelosinus	Bacteria; Firmicutes_C; Negativicutes; Propionisporales; Propionisporaceae; Pelosinus	19812	0.00414681	0	0.00349347	0.0002962	0	0	0	0.00349347	0	0	0.000653341	0	0	0	0	0	0	0	0	0.0002962
Sphingomonas_D	Bacteria; Proteobacteria; Alphaproteobacteria; Sphingomonadales; Sphingomonadaceae; Sphingomonas_D	23676	0.00410195	0	0.00223419	0.000292996	0	0	0	0.00049065	0	0.000503554	0.000404627	0.000468923	0	0	0	0	0.00223419	0	0	0.000292996
Flaviflexus	Bacteria; Actinobacteriota; Actinomycetia; Actinomycetales; Actinomycetaceae; Flaviflexus	12696	0.00406861	0	0.00343673	0.000290615	0	0	0	0	0	0	0	0	0	0	0	0.00343673	0	0.0002164	0.000415476	0.000290615
Arthrobacter_H	Bacteria; Actinobacteriota; Actinomycetia; Actinomycetales; Micrococcaceae; Arthrobacter_H	12889	0.00400242	0	0.00321351	0.000285887	0	0.000500527	0	0	0	0	0	0	0	0	0	0.00321351	0	0	0.000288384	0.000285887
Lactiplantibacillus	Bacteria; Firmicutes; Bacilli; Lactobacillales; Lactobacillaceae; Lactiplantibacillus	12455	0.00400068	0	0.00298996	0.000285763	0	0	0	0	0	0	0	0	0	0.000875758	0.00298996	0	0	0.000134961	0	0.000285763
Nesterenkonia	Bacteria; Actinobacteriota; Actinomycetia; Actinomycetales; Micrococcaceae; Nesterenkonia	17037	0.00386707	0	0.00358087	0.00027622	0	0	0	0	0	0	0.00358087	0.000138768	0	0.000147438	0	0	0	0	0	0.00027622
Marinospirillum	Bacteria; Proteobacteria; Gammaproteobacteria; Pseudomonadales; Halomonadaceae; Marinospirillum	30106	0.00383217	0	0.00238794	0.000273727	0	0.000619599	0	0	0.000362933	0	0	0.000461701	0	0	0	0	0	0	0.00238794	0.000273727
Desulfovibrio	Bacteria; Desulfobacterota; Desulfovibrionia; Desulfovibrionales; Desulfovibrionaceae; Desulfovibrio	11347	0.00380121	0	0.00201324	0.000271515	0	0	0	0.000121328	0	0.00201324	0.000430106	0.00123653	0	0	0	0	0	0	0	0.000271515
Thermomonas	Bacteria; Proteobacteria; Gammaproteobacteria; Xanthomonadales; Xanthomonadaceae; Thermomonas	45160	0.00378976	0	0.00198408	0.000270697	0	0.000192032	0.00148031	0	0	0.000133337	0	0	0	0	0	0	0	0.00198408	0	0.000270697
Caulobacter	Bacteria; Proteobacteria; Alphaproteobacteria; Caulobacterales; Caulobacteraceae; Caulobacter	28472	0.00374863	0	0.000738436	0.000267759	0.000229929	0	0.000605773	0.000265649	0.000502423	0.000517718	0	0.000523347	0.000194209	0	0	0	0.000401074	0.000738436	0	0.000267759
Pseudactinotalea	Bacteria; Actinobacteriota; Actinomycetia; Actinomycetales; Beutenbergiaceae; Pseudactinotalea	13725	0.00365908	0	0.00256803	0.000261363	0	0	0	0	0	0	0	0	0	0.00109104	0	0.00256803	0	0	0	0.000261363
CU05-9	Bacteria; Proteobacteria; Gammaproteobacteria; Xanthomonadales; Xanthomonadaceae; CU05-9	14190	0.00363822	0	0.00166184	0.000259873	0	0	0	0.00166184	0	0.000113312	0.00043595	0.000457316	0	0	0.000820687	0	0.000149115	0	0	0.000259873
Alkalibacterium	Bacteria; Firmicutes; Bacilli; Lactobacillales; Carnobacteriaceae; Alkalibacterium	15450	0.00361149	0	0.00361149	0.000257964	0	0	0	0	0	0	0.00361149	0	0	0	0	0	0	0	0	0.000257964
Thalassobius	Bacteria; Proteobacteria; Alphaproteobacteria; Rhodobacterales; Rhodobacteraceae; Thalassobius	17625	0.00358171	0	0.00257082	0.000255837	0	0.000185072	0	0	0.000311485	0	0	0.00257082	0.000514331	0	0	0	0	0	0	0.000255837
Megasphaera_A	Bacteria; Firmicutes_C; Negativicutes; Veillonellales; Megasphaeraceae; Megasphaera_A	16416	0.00358157	0	0.00328879	0.000255827	0	0	0	0.00328879	0	0	0	0	0	0	0.000292785	0	0	0	0	0.000255827
Bacillus	Bacteria; Firmicutes; Bacilli; Bacillales; Bacillaceae; Bacillus	18273	0.00356696	0	0.00328407	0.000254783	0	0.00028289	0	0.00328407	0	0	0	0	0	0	0	0	0	0	0	0.000254783
Williamsia	Bacteria; Actinobacteriota; Actinomycetia; Mycobacteriales; Mycobacteriaceae; Williamsia	13753	0.00354736	0	0.00354736	0.000253383	0	0	0	0	0	0	0	0.00354736	0	0	0	0	0	0	0	0.000253383
Moheibacter	Bacteria; Bacteroidota; Bacteroidia; Flavobacteriales; Weeksellaceae; Moheibacter	19784	0.00354106	0	0.00160027	0.000252933	0	0.00160027	0	0	0.000505437	0.000451294	0	0	0	0.00034673	0.000637326	0	0	0	0	0.000252933
Nitratidesulfovibrio	Bacteria; Desulfobacterota; Desulfovibrionia; Desulfovibrionales; Desulfovibrionaceae; Nitratidesulfovibrio	53354	0.00347457	0	0.00347457	0.000248183	0	0	0.00347457	0	0	0	0	0	0	0	0	0	0	0	0	0.000248183
Alicycliphilus	Bacteria; Proteobacteria; Gammaproteobacteria; Burkholderiales; Burkholderiaceae; Alicycliphilus	29554	0.00347072	0	0.000977169	0.000247908	0.000105706	0	0.000977169	0.000755067	0.000568724	0.000311608	0	0	0	0.000211411	0	0	0.000281514	0.000365223	0	0.000247908
Diaphorobacter	Bacteria; Proteobacteria; Gammaproteobacteria; Burkholderiales; Burkholderiaceae; Diaphorobacter	28562	0.00345239	0	0.00102569	0.000246599	0.000187068	0	0.000355832	0.000144731	0.000510388	0.000380963	0	0	0.000427847	0.000229404	0	0	0.000377536	0.00102569	0	0.000246599
Rarobacter	Bacteria; Actinobacteriota; Actinomycetia; Actinomycetales; Cellulomonadaceae; Rarobacter	14732	0.00333827	0	0.00170196	0.000238448	0	0	0	0	0	0	0.00170196	0.000136963	0	0.000253144	0	0.000953561	0	0.00029264	0	0.000238448
Azovibrio	Bacteria; Proteobacteria; Gammaproteobacteria; Burkholderiales; Rhodocyclaceae; Azovibrio	36437	0.00333724	0	0.00298108	0.000238374	0	0	0.000356157	0	0	0	0	0	0	0	0	0	0	0.00298108	0	0.000238374
Fundicoccus	Bacteria; Firmicutes; Bacilli; Lactobacillales; Aerococcaceae; Fundicoccus	10588	0.00324458	0	0.000952311	0.000231755	4.24192e-05	0	0	0	0	0.000593423	0.000952311	0.000193708	0	0	0.000524944	0.000738059	0	0.000157294	8.48383e-05	0.000231755
Nigerium	Bacteria; Actinobacteriota; Actinomycetia; Propionibacteriales; Propionibacteriaceae; Nigerium	16547	0.00322981	0	0.00148949	0.000230701	0	0	0	0	0	0	0.000133707	0	0	0.000210662	0.000325317	0.00148949	0	0.000942995	0.000127644	0.000230701
Hydrogenophaga	Bacteria; Proteobacteria; Gammaproteobacteria; Burkholderiales; Burkholderiaceae; Hydrogenophaga	30264	0.00315862	0	0.00247522	0.000225616	0	0	0.000175181	0	0.00031579	0.000192435	0	0	0	0	0	0	0	0.00247522	0	0.000225616
Vaginella	Bacteria; Bacteroidota; Bacteroidia; Flavobacteriales; Weeksellaceae; Vaginella	22716	0.0031192	0	0.00129795	0.0002228	0	0.000996703	0	0	0.000209666	0	0	0.00014728	0	0.000113452	0.000354152	0	0	0	0.00129795	0.0002228
Pseudarthrobacter	Bacteria; Actinobacteriota; Actinomycetia; Actinomycetales; Micrococcaceae; Pseudarthrobacter	15905	0.00307967	0	0.002043	0.000219976	0	0	0	0	0	0	0.002043	0	0.000491785	0.000262515	0	0.000282365	0	0	0	0.000219976
Aliihoeflea	Bacteria; Proteobacteria; Alphaproteobacteria; Rhizobiales; Rhizobiaceae; Aliihoeflea	25464	0.00301909	0	0.00256142	0.000215649	0	0	0	0	0	0.000161176	0	0.000166367	0.00256142	0	0	0	0.000130125	0	0	0.000215649
Mycobacterium	Bacteria; Actinobacteriota; Actinomycetia; Mycobacteriales; Mycobacteriaceae; Mycobacterium	15386	0.0029841	0	0.000628157	0.00021315	0	0	0	0	0	0.000569979	0	0.000584735	0.000331015	0.000416575	0	0.000453636	0.000628157	0	0	0.00021315
Neomicrococcus	Bacteria; Actinobacteriota; Actinomycetia; Actinomycetales; Micrococcaceae; Neomicrococcus	15219	0.00297814	0	0.00114438	0.000212724	0	0.000677644	0	0	0.000119686	0	0	0.000382	0	0.000402456	0	0.00114438	0	0	0.000251978	0.000212724
Ottowia	Bacteria; Proteobacteria; Gammaproteobacteria; Burkholderiales; Burkholderiaceae; Ottowia	21943	0.00293331	0	0.00200395	0.000209522	0	0	0	0.000311429	0.000293618	0.000324307	0	0	0.00200395	0	0	0	0	0	0	0.000209522
Microcella	Bacteria; Actinobacteriota; Actinomycetia; Actinomycetales; Microbacteriaceae; Microcella	14949	0.00288518	0	0.00146017	0.000206084	0	0.000298675	0	0	0	0	0	0	0	0.000200041	0.000167834	0.00146017	0	0.000758459	0	0.000206084
Myroides	Bacteria; Bacteroidota; Bacteroidia; Flavobacteriales; Flavobacteriaceae; Myroides	22550	0.00288276	0	0.00269355	0.000205912	0	0.00269355	0	0	0.000189216	0	0	0	0	0	0	0	0	0	0	0.000205912
Tetrasphaera_A	Bacteria; Actinobacteriota; Actinomycetia; Actinomycetales; Dermatophilaceae; Tetrasphaera_A	21750	0.00288208	0	0.00174391	0.000205863	0	0	0	0	0	0	0.000608928	0	0	0	0	0.000529242	0	0.00174391	0	0.000205863
Alteraurantiacibacter	Bacteria; Proteobacteria; Alphaproteobacteria; Sphingomonadales; Sphingomonadaceae; Alteraurantiacibacter	25272	0.00275269	0	0.00275269	0.00019662	0	0	0	0	0	0	0	0	0.00275269	0	0	0	0	0	0	0.00019662
Eoetvoesia	Bacteria; Proteobacteria; Gammaproteobacteria; Burkholderiales; Burkholderiaceae; Eoetvoesia	11331	0.00273189	0	0.00206222	0.000195135	0	0	0	0	0.00206222	0.000462039	0	0.000207637	0	0	0	0	0	0	0	0.000195135
Sediminibacterium	Bacteria; Bacteroidota; Bacteroidia; Chitinophagales; Chitinophagaceae; Sediminibacterium	34738	0.0027207	0	0.002039	0.000194336	0	0.000126281	0.002039	0	0.000166183	0	0	0	0	0.00016743	0.000221807	0	0	0	0	0.000194336
Rhodococcus	Bacteria; Actinobacteriota; Actinomycetia; Mycobacteriales; Mycobacteriaceae; Rhodococcus	19273	0.00271817	0	0.000983024	0.000194155	0	0.000331489	0	0	0	0	0	0.000502197	0.000983024	0	0	0.000441807	0	0.000459657	0	0.000194155
Pusillimonas_B	Bacteria; Proteobacteria; Gammaproteobacteria; Burkholderiales; Burkholderiaceae; Pusillimonas_B	14608	0.00270641	0	0.000967867	0.000193315	0	0.000967867	0	0	0.000873105	0.000361426	0.000176951	0.00032706	0	0	0	0	0	0	0	0.000193315
Flavimobilis	Bacteria; Actinobacteriota; Actinomycetia; Actinomycetales; Cellulomonadaceae; Flavimobilis	23010	0.00266391	0	0.00194471	0.000190279	0	0	0	0	0	0	0	0	0	0.000259516	0.000275041	0.000184643	0	0.00194471	0	0.000190279
Rhizorhabdus	Bacteria; Proteobacteria; Alphaproteobacteria; Sphingomonadales; Sphingomonadaceae; Rhizorhabdus	17965	0.00265758	0	0.00230641	0.000189827	0	0	0	0	0	0.000351169	0	0	0	0	0	0	0.00230641	0	0	0.000189827
Nitrincola	Bacteria; Proteobacteria; Gammaproteobacteria; Pseudomonadales; Nitrincolaceae; Nitrincola	18777	0.00264568	0	0.00227083	0.000188977	0	0.00227083	0	0	0	0	0	0	0	0	0.000374854	0	0	0	0	0.000188977
Bordetella_A	Bacteria; Proteobacteria; Gammaproteobacteria; Burkholderiales; Burkholderiaceae; Bordetella_A	12304	0.00264236	0	0.00101669	0.00018874	0	0	0	0	0.00101669	0.000336029	0	0	0.000230044	0	0.000689081	0	0	0.000370517	0	0.00018874
Sphaerochaeta	Bacteria; Spirochaetota; Spirochaetia; Sphaerochaetales; Sphaerochaetaceae; Sphaerochaeta	11217	0.00262201	0	0.00262201	0.000187287	0	0	0	0	0	0	0.00262201	0	0	0	0	0	0	0	0	0.000187287
Proteiniphilum	Bacteria; Bacteroidota; Bacteroidia; Bacteroidales; Dysgonomonadaceae; Proteiniphilum	11122	0.00259981	0	0.00259981	0.0001857	0	0	0	0	0	0	0.00259981	0	0	0	0	0	0	0	0	0.0001857
Janibacter_A	Bacteria; Actinobacteriota; Actinomycetia; Actinomycetales; Dermatophilaceae; Janibacter_A	17990	0.00255367	0	0.00194244	0.000182405	0	0	0	0	0	0	0	0	0	0.00194244	0.000286131	0.000156355	0	0.00016875	0	0.000182405
Proteus	Bacteria; Proteobacteria; Gammaproteobacteria; Enterobacterales; Enterobacteriaceae; Proteus	14801	0.00255244	0	0.00068687	0.000182317	0	0.000216642	0	0	0	0	0.000482233	0	0	0	0.000359328	0.000486039	0	0.000321327	0.00068687	0.000182317
Pararhizobium	Bacteria; Proteobacteria; Alphaproteobacteria; Rhizobiales; Rhizobiaceae; Pararhizobium	13497	0.00249271	0	0.000789252	0.000178051	0	0	0	0	0.000772793	0.000517718	0	0.000412952	0.000789252	0	0	0	0	0	0	0.000178051
Oblitimonas	Bacteria; Proteobacteria; Gammaproteobacteria; Pseudomonadales; Pseudomonadaceae; Oblitimonas	17833	0.00247764	0	0.00109805	0.000176975	0	0.00068274	0	0	0.00109805	0	0	0	0	0	0	0	0	0.00069685	0	0.000176975
Thiopseudomonas	Bacteria; Proteobacteria; Gammaproteobacteria; Pseudomonadales; Pseudomonadaceae; Thiopseudomonas	26884	0.00247173	0	0.00147764	0.000176552	0	0.000213038	0.00147764	0	0.000339039	0.000442014	0	0	0	0	0	0	0	0	0	0.000176552
Agromyces_B	Bacteria; Actinobacteriota; Actinomycetia; Actinomycetales; Microbacteriaceae; Agromyces_B	12758	0.00245593	0	0.00148075	0.000175423	0	0	0	0	0	0	0	0	0	0	0	0.00148075	0	0.000785316	0.000189866	0.000175423
Humidesulfovibrio	Bacteria; Desulfobacterota; Desulfovibrionia; Desulfovibrionales; Desulfovibrionaceae; Humidesulfovibrio	11706	0.00241633	0	0.00213196	0.000172595	0	0	0	0.00213196	0.000284362	0	0	0	0	0	0	0	0	0	0	0.000172595
Suttonella	Bacteria; Proteobacteria; Gammaproteobacteria; Cardiobacteriales; Cardiobacteriaceae; Suttonella	13633	0.00233181	0	0.00125062	0.000166558	0	0	0	0	0	0.00022467	0	0.000139542	0	0	0.000165616	0.000551358	0	0	0.00125062	0.000166558
Xanthomonas_B	Bacteria; Proteobacteria; Gammaproteobacteria; Xanthomonadales; Xanthomonadaceae; Xanthomonas_B	17390	0.00232327	0	0.000882075	0.000165948	0	0.000345534	0.00028628	0	0	0.000882075	0	0	0	0	0	0	0	0.000809382	0	0.000165948
SC2-9	Bacteria; Proteobacteria; Gammaproteobacteria; Burkholderiales; Burkholderiaceae; SC2-9	13609	0.00229682	0	0.000617843	0.000164059	6.69138e-05	0	0.000133828	0.000267291	0.000611561	0.000617843	0	0	0.000293873	0	0	0	0.000144568	0.000227855	0	0.000164059
Oceanospirillum	Bacteria; Proteobacteria; Gammaproteobacteria; Pseudomonadales; Halomonadaceae; Oceanospirillum	20668	0.00228015	0	0.00228015	0.000162868	0	0	0	0	0	0	0	0	0	0	0	0	0	0	0.00228015	0.000162868
Actinomyces	Bacteria; Actinobacteriota; Actinomycetia; Actinomycetales; Actinomycetaceae; Actinomyces	10608	0.00227899	0	0.00101785	0.000162785	0	0	0	0	0	0	0	0	0	0.000816283	0.000279477	0.00101785	0	0.00016538	0	0.000162785
Cutibacterium	Bacteria; Actinobacteriota; Actinomycetia; Propionibacteriales; Propionibacteriaceae; Cutibacterium	16610	0.00223464	0	0.00202428	0.000159617	0	0	0	0	0	0	0	0	0	0.00202428	0	0.00021036	0	0	0	0.000159617
Shinella	Bacteria; Proteobacteria; Alphaproteobacteria; Rhizobiales; Rhizobiaceae; Shinella	19095	0.00222206	0	0.000445275	0.000158718	0.000115615	0.000365669	0.000280224	0	0	0	0	0	0.000445275	0	0	0.000348713	0.000231229	0.000272714	0.000278234	0.000158718
Tahibacter	Bacteria; Proteobacteria; Gammaproteobacteria; Xanthomonadales; Rhodanobacteraceae; Tahibacter	13401	0.0022188	0	0.00080428	0.000158485	0	0	0	0	0.000457864	0.000431758	0	0.000524895	0	0	0	0	0	0.00080428	0	0.000158485
Duganella	Bacteria; Proteobacteria; Gammaproteobacteria; Burkholderiales; Burkholderiaceae; Duganella	20780	0.00220231	0	0.00195078	0.000157308	0	0	0	0	0	0.000251533	0	0	0	0	0	0	0	0.00195078	0	0.000157308
Marinomonas	Bacteria; Proteobacteria; Gammaproteobacteria; Pseudomonadales; Marinomonadaceae; Marinomonas	17658	0.00215251	0	0.00189226	0.000153751	0	0	0	0	0	0	0	0	0	0	0	0.000260249	0	0	0.00189226	0.000153751
Roseomonas_B	Bacteria; Proteobacteria; Alphaproteobacteria; Acetobacterales; Acetobacteraceae; Roseomonas_B	18664	0.00214207	0	0.00100066	0.000153005	0	0	0	0.000512821	0	0	0	0	0.000628591	0	0	0	0	0.00100066	0	0.000153005
Rappaport	Bacteria; Proteobacteria; Gammaproteobacteria; Cardiobacteriales; Cardiobacteriaceae; Rappaport	12637	0.00213383	0	0.00120605	0.000152417	0	0	0	0	0	0	0	0	0	0	0.000167095	0.000760689	0	0	0.00120605	0.000152417
Propionicicella	Bacteria; Actinobacteriota; Actinomycetia; Propionibacteriales; Propionibacteriaceae; Propionicicella	12632	0.00212483	0	0.000752809	0.000151774	0	0	0	0	0	0	0.000531321	0	0	0.000752809	0	0.000521013	0	0.00031969	0	0.000151774
Trichloromonas	Bacteria; Desulfobacterota_F; Desulfuromonadia; Desulfuromonadales; Trichloromonadaceae; Trichloromonas	15601	0.0020884	0	0.00128081	0.000149172	0	0.000170032	0.000501511	0	0.00128081	0	0.000136044	0	0	0	0	0	0	0	0	0.000149172
Aminobacter	Bacteria; Proteobacteria; Alphaproteobacteria; Rhizobiales; Rhizobiaceae; Aminobacter	16758	0.00203059	0	0.00129062	0.000145042	0	0.000462742	0	0	0	0	0.000277232	0	0.00129062	0	0	0	0	0	0	0.000145042
Vibrio-2	Bacteria; Proteobacteria; Gammaproteobacteria; Vibrionales; Vibrionaceae; Vibrio	10139	0.00196818	0	0.00108163	0.000140585	0	0	0	0	0	0	0	0	0	0	0	0.00108163	0	0	0.000886555	0.000140585
Thioalkalivibrio_A	Bacteria; Proteobacteria; Gammaproteobacteria; Ectothiorhodospirales; Ectothiorhodospiraceae; Thioalkalivibrio_A	12261	0.00194863	0	0.000568025	0.000139188	0	0.000250201	0.000273777	0	0.000178883	0.000568025	0.000437353	0	0	0	0	0	0	0	0.000240394	0.000139188
Arsukibacterium	Bacteria; Proteobacteria; Gammaproteobacteria; Enterobacterales; Alteromonadaceae; Arsukibacterium	11872	0.00193932	0	0.0010963	0.000138523	0	0.000450934	0	0	0	0	0.0010963	0	0	0	0	0	0	0	0.000392088	0.000138523
IMCC3088	Bacteria; Proteobacteria; Gammaproteobacteria; Pseudomonadales; Halieaceae; IMCC3088	29464	0.00191878	0	0.00191878	0.000137056	0	0	0.00191878	0	0	0	0	0	0	0	0	0	0	0	0	0.000137056
Sandaracinobacter	Bacteria; Proteobacteria; Alphaproteobacteria; Sphingomonadales; Sphingomonadaceae; Sandaracinobacter	11994	0.00180756	0	0.000787182	0.000129111	0	0	0	0.000188664	0.000185341	0	0	0.000529796	0.000787182	0.000116576	0	0	0	0	0	0.000129111
Luteimonas_C	Bacteria; Proteobacteria; Gammaproteobacteria; Xanthomonadales; Xanthomonadaceae; Luteimonas_C	13380	0.00169912	0	0.000965713	0.000121366	0	0.000226088	0	0	0	0.000239323	0	0.000267993	0	0	0	0	0	0.000965713	0	0.000121366
Enterobacter_D	Bacteria; Proteobacteria; Gammaproteobacteria; Enterobacterales; Enterobacteriaceae; Enterobacter_D	14795	0.00166442	0	0.000664602	0.000118887	0	0	0	0.000176757	0	0	0	0	0	0.000405705	0	0	0	0.000664602	0.000417352	0.000118887
Ochrobactrum	Bacteria; Proteobacteria; Alphaproteobacteria; Rhizobiales_A; Rhizobiaceae_A; Ochrobactrum	10507	0.001592	0	0.000593019	0.000113715	0	0	0	0	0	0	0	0	0.000332758	0.000260766	0	0.000593019	0	0.000405461	0	0.000113715
Seleniivibrio	Bacteria; Deferribacterota; Deferribacteres; Deferribacterales; Denitrovibrionaceae; Seleniivibrio	12343	0.00154223	0	0.00154223	0.000110159	0	0	0	0	0	0	0	0	0	0.00154223	0	0	0	0	0	0.000110159
Mixta	Bacteria; Proteobacteria; Gammaproteobacteria; Enterobacterales; Enterobacteriaceae; Mixta	13599	0.00150028	0	0.00150028	0.000107163	0	0	0	0	0	0	0	0	0	0	0	0	0	0	0.00150028	0.000107163
Thalassotalea_B	Bacteria; Proteobacteria; Gammaproteobacteria; Enterobacterales; Alteromonadaceae; Thalassotalea_B	12389	0.00145527	0	0.00134263	0.000103948	0	0	0	0	0	0	0	0	0	0	0	0.000112638	0	0	0.00134263	0.000103948
Flectobacillus	Bacteria; Bacteroidota; Bacteroidia; Cytophagales; Spirosomaceae; Flectobacillus	10789	0.00144288	0	0.00144288	0.000103063	0	0	0	0	0	0	0	0	0	0	0	0	0.00144288	0	0	0.000103063
Marinobacterium	Bacteria; Proteobacteria; Gammaproteobacteria; Pseudomonadales; Nitrincolaceae; Marinobacterium	11922	0.00134031	0	0.000656201	9.57362e-05	0	0	0	0	0	0	0	0	0	0.000474926	0	0	0	0.00020918	0.000656201	9.57362e-05
Aquabacterium	Bacteria; Proteobacteria; Gammaproteobacteria; Burkholderiales; Burkholderiaceae; Aquabacterium	10574	0.001299	0	0.000724696	9.27856e-05	0	0	0	0	0	0	0	0	0	0.000724696	0	0	0.000409499	0.000164803	0	9.27856e-05
PD-1	Bacteria; Proteobacteria; Gammaproteobacteria; Enterobacterales; Enterobacteriaceae; PD-1	10117	0.00125747	0	0.00125747	8.98192e-05	0	0.00125747	0	0	0	0	0	0	0	0	0	0	0	0	0	8.98192e-05
Winogradskyella	Bacteria; Bacteroidota; Bacteroidia; Flavobacteriales; Flavobacteriaceae; Winogradskyella	11034	0.0012173	0	0.0012173	8.69502e-05	0	0	0	0	0	0	0	0	0	0	0	0	0	0	0.0012173	8.69502e-05
Gilvimarinus	Bacteria; Proteobacteria; Gammaproteobacteria; Pseudomonadales; Cellvibrionaceae; Gilvimarinus	10648	0.00117472	0	0.00117472	8.39085e-05	0	0	0	0	0	0	0	0	0	0	0	0	0	0	0.00117472	8.39085e-05
Gemmatimonas	Bacteria; Gemmatimonadota; Gemmatimonadetes; Gemmatimonadales; Gemmatimonadaceae; Gemmatimonas	11574	0.00111415	0	0.00111415	7.95822e-05	0	0	0	0	0	0	0	0	0	0	0	0	0	0.00111415	0	7.95822e-05
Leptonema	Bacteria; Spirochaetota; Leptospirae; Leptospirales; Leptonemataceae; Leptonema	11213	0.0010794	0	0.0010794	7.71e-05	0	0	0	0	0	0	0	0	0	0	0	0	0	0.0010794	0	7.71e-05
Phreatobacter	Bacteria; Proteobacteria; Alphaproteobacteria; Rhizobiales; Phreatobacteraceae; Phreatobacter	15906	0.00103584	0	0.00103584	7.39889e-05	0	0	0.00103584	0	0	0	0	0	0	0	0	0	0	0	0	7.39889e-05
			14.0022			1.00016																1.00016

## Sheet: S5 All ARG markers
ID	Peptide Marker	Classification	Confers Resistance To	Gene Annotation Depth	Combined Total reads	Mean raw reads	Fish Roe drain RPKM	Shrimp drain RPKM	Cheese drain RPKM	Mean RPKM
CARD_104504_TM_#01	CARD_104504_TM_#01	efflux pump complex or subunit conferring antibiotic resistance; qacG	disinfecting agents and antiseptics	4	4691	335.071	0	0	255.516	85.1719
CARD_101889_TM_#03	CARD_101889_TM_#03	efflux pump complex or subunit conferring antibiotic resistance; mdtO	antibiotic molecule	4	3992	285.143	95.8705	0.359539	0	32.0767
CARD_100802_TM_#01	CARD_100802_TM_#01	protein(s) and two-component regulatory system modulating antibiotic efflux; CRP	antibiotic molecule	3	2894	206.714	6.78739	2.79342	46.3377	18.6395
CARD_101889_TM_#02	CARD_101889_TM_#02	efflux pump complex or subunit conferring antibiotic resistance; mdtO	antibiotic molecule	4	2514	179.571	118.492	0.0707298	0	39.5208
CARD_104503_TM_#01	CARD_104503_TM_#01	efflux pump complex or subunit conferring antibiotic resistance; qacJ	disinfecting agents and antiseptics	4	2131	152.214	0	0.442673	115.526	38.6561
CARD_102118_TM_#09	CARD_102118_TM_#09	antibiotic inactivation enzyme; ANT(3'')	aminoglycoside antibiotic	5	1681	120.071	50.7249	10.5946	86.9387	49.4194
CARD_102175_TM_#01	CARD_102175_TM_#01	protein(s) and two-component regulatory system modulating antibiotic efflux; Pseudomonas aeruginosa CpxR	antibiotic molecule	5	1531	109.357	15.5296	2.80459	5.70806	8.0141
CARD_102118_TM_#08	CARD_102118_TM_#08	antibiotic inactivation enzyme; ANT(3'')	aminoglycoside antibiotic	5	1519	108.5	47.276	11.5568	83.8391	47.5573
CARD_102118_TM_#07	CARD_102118_TM_#07	antibiotic inactivation enzyme; ANT(3'')	aminoglycoside antibiotic	5	1400	100	60.2081	10.1038	81.2466	50.5195
NCBI_205890_TM_#02	NCBI_205890_TM_#02	antibiotic inactivation enzyme; ANT(3'')-IIc	aminoglycoside antibiotic	6	1348	96.2857	47.73	8.21616	74.0127	43.3196
NCBI_204189_TM_#05	NCBI_204189_TM_#05	antibiotic inactivation enzyme; TEM beta-lactamase	beta-lactam antibiotic	5	1231	87.9286	23.6967	104.796	2.55067	43.6811
CARD_102468_TM_#07	CARD_102468_TM_#07	antibiotic inactivation enzyme; OXA beta-lactamase	beta-lactam antibiotic	5	1177	84.0714	11.093	1.2289	92.1608	34.8276
CARD_102562_TM_#01	CARD_102562_TM_#01	gene altering cell wall charge; ICR-Mo	peptide antibiotic	5	1131	80.7857	0	0.0388901	12.2035	4.08079
CARD_101250_TM_#03	CARD_101250_TM_#03	efflux pump complex or subunit conferring antibiotic resistance; cmx	phenicol antibiotic	4	938	67	19.1325	1.25672	0.281553	6.89026
CARD_102118_TM_#04	CARD_102118_TM_#04	antibiotic inactivation enzyme; ANT(3'')	aminoglycoside antibiotic	5	821	58.6429	42.8475	6.55239	73.2197	40.8732
CARD_102468_TM_#08	CARD_102468_TM_#08	antibiotic inactivation enzyme; OXA beta-lactamase	beta-lactam antibiotic	5	817	58.3571	11.9554	0.769713	65.6785	26.1345
CARD_102468_TM_#10	CARD_102468_TM_#10	antibiotic inactivation enzyme; OXA beta-lactamase	beta-lactam antibiotic	5	815	58.2143	10.8284	1.94832	66.3469	26.3745
CARD_100891_TM_#04	CARD_100891_TM_#04	efflux pump complex or subunit conferring antibiotic resistance; major facilitator superfamily (MFS) antibiotic efflux pump	antibiotic molecule	3	814	58.1429	75.5616	79.2281	5.32015	53.37
CARD_102118_TM_#06	CARD_102118_TM_#06	antibiotic inactivation enzyme; ANT(3'')	aminoglycoside antibiotic	5	721	51.5	49.0952	11.2521	76.0059	45.4511
NCBI_204189_TM_#04	NCBI_204189_TM_#04	antibiotic inactivation enzyme; TEM beta-lactamase	beta-lactam antibiotic	5	679	48.5	29.9448	117.384	2.49235	49.9403
CARD_100891_TM_#05	CARD_100891_TM_#05	efflux pump complex or subunit conferring antibiotic resistance; major facilitator superfamily (MFS) antibiotic efflux pump	antibiotic molecule	3	650	46.4286	110.098	84.1468	38.1818	77.4755
CARD_100133_TM_#01	CARD_100133_TM_#01	efflux pump complex or subunit conferring antibiotic resistance; adeF	antibiotic molecule	4	643	45.9286	8.47609	0	1.68706	3.38772
CARD_100574_TM_#04	CARD_100574_TM_#04	efflux pump complex or subunit conferring antibiotic resistance; adeJ	antibiotic molecule	4	629	44.9286	3.0178	0.835611	28.9427	10.932
CARD_102118_TM_#02	CARD_102118_TM_#02	antibiotic inactivation enzyme; ANT(3'')	aminoglycoside antibiotic	5	614	43.8571	46.8595	8.49964	75.4911	43.6167
CARD_102661_TM_#02	CARD_102661_TM_#02	efflux pump complex or subunit conferring antibiotic resistance; qacL	disinfecting agents and antiseptics	4	598	42.7143	14.0107	7.70211	38.0592	19.924
CARD_100466_TM_#01	CARD_100466_TM_#01	efflux pump complex or subunit conferring antibiotic resistance; rosB	antibiotic molecule	4	533	38.0714	5.46451	0.0784663	0.993295	2.17876
CARD_100891_TM_#02	CARD_100891_TM_#02	efflux pump complex or subunit conferring antibiotic resistance; major facilitator superfamily (MFS) antibiotic efflux pump	antibiotic molecule	3	517	36.9286	264.741	207.893	4.64224	159.092
CARD_102118_TM_#03	CARD_102118_TM_#03	antibiotic inactivation enzyme; ANT(3'')	aminoglycoside antibiotic	5	483	34.5	43.6828	3.5655	27.3092	24.8525
CARD_102654_TM_#01	CARD_102654_TM_#01	efflux pump complex or subunit conferring antibiotic resistance; RanB	antibiotic molecule	4	481	34.3571	4.22592	2.36944	0.774345	2.45657
CARD_100949_TM_#01	CARD_100949_TM_#01	antibiotic inactivation enzyme; APH(6)-Id	aminoglycoside antibiotic	7	471	33.6429	6.82931	1.31743	18.4095	8.85208
CARD_102006_TM_#01	CARD_102006_TM_#01	antibiotic inactivation enzyme; MOX-9	beta-lactam antibiotic	8	468	33.4286	0.0358438	0.0588689	5.06371	1.71947
CARD_101036_TM_#01	CARD_101036_TM_#01	efflux pump complex or subunit conferring antibiotic resistance; tet(39)	tetracycline antibiotic	4	467	33.3571	0.024133	1.54908	4.55451	2.04257
CARD_100806_TM_#03	CARD_100806_TM_#03	efflux pump complex or subunit conferring antibiotic resistance; smeE	antibiotic molecule	4	441	31.5	30.1771	10.4579	18.4702	19.7017
CARD_101955_TM_#01	CARD_101955_TM_#01	antibiotic inactivation enzyme; CPS-1	beta-lactam antibiotic	7	436	31.1429	1.74831	1.38985	2.30174	1.8133
CARD_101768_TM_#01	CARD_101768_TM_#01	protein modulating permeability to antibiotic; marA	antibiotic molecule	3	381	27.2143	0.831892	0.346951	13.6231	4.93398
CARD_101677_TM_#01	CARD_101677_TM_#01	protein(s) conferring antibiotic resistance via molecular bypass; bacA	peptide antibiotic	4	365	26.0714	0.742759	1.32708	7.70703	3.25896
CARD_101223_TM_#01	CARD_101223_TM_#01	protein(s) and two-component regulatory system modulating antibiotic efflux; emrR	antibiotic molecule	3	358	25.5714	0.230279	0.404015	8.00543	2.87991
CARD_101252_TM_#01	CARD_101252_TM_#01	efflux pump complex or subunit conferring antibiotic resistance; abeM	fluoroquinolone antibiotic	4	340	24.2857	0.213974	0.019623	3.55685	1.26348
CARD_101686_TM_#02	CARD_101686_TM_#02	antibiotic inactivation enzyme; APH(3'')-Ib	aminoglycoside antibiotic	7	338	24.1429	9.16509	0.892541	12.3801	7.47924
CARD_100729_TM_#01	CARD_100729_TM_#01	antibiotic inactivation enzyme; iri	rifamycin antibiotic	5	337	24.0714	0	3.936	0.441925	1.45931
CARD_101785_TM_#01	CARD_101785_TM_#01	efflux pump complex or subunit conferring antibiotic resistance; MexB	antibiotic molecule	4	333	23.7857	24.3234	3.67317	12.5263	13.5076
CARD_101941_TM_#02	CARD_101941_TM_#02	efflux pump complex or subunit conferring antibiotic resistance; mexQ	antibiotic molecule	4	325	23.2143	2.59452	1.20021	0.829613	1.54145
CARD_100799_TM_#02	CARD_100799_TM_#02	efflux pump complex or subunit conferring antibiotic resistance; adeB	antibiotic molecule	4	315	22.5	5.22869	0.174974	0.972885	2.12552
CARD_101980_TM_#01	CARD_101980_TM_#01	antibiotic target modifying enzyme; Brucella suis mprF	peptide antibiotic	5	313	22.3571	0.159009	3.81159	0.0417618	1.33745
CARD_100354_TM_#01	CARD_100354_TM_#01	efflux pump complex or subunit conferring antibiotic resistance; mdtA	antibiotic molecule	4	309	22.0714	0.173878	0.272411	3.51594	1.32074
CARD_101686_TM_#04	CARD_101686_TM_#04	antibiotic inactivation enzyme; APH(3'')-Ib	aminoglycoside antibiotic	7	294	21	11.1344	1.1546	15.3178	9.20229
CARD_102195_TM_#13	CARD_102195_TM_#13	efflux pump complex or subunit conferring antibiotic resistance; acrA	antibiotic molecule	4	284	20.2857	0.973019	2.57911	22.8703	8.80748
CARD_103966_TM_#01	CARD_103966_TM_#01	antibiotic inactivation enzyme; OXA-900	beta-lactam antibiotic	6	284	20.2857	0.868712	2.03913	1.41822	1.44202
CARD_101229_TM_#02	CARD_101229_TM_#02	protein(s) and two-component regulatory system modulating antibiotic efflux; baeR	antibiotic molecule	4	283	20.2143	0.238215	0.386561	8.02487	2.88321
CARD_102281_TM_#13	CARD_102281_TM_#13	efflux pump complex or subunit conferring antibiotic resistance; Escherichia coli mdfA	disinfecting agents and antiseptics	4	271	19.3571	9.05775	2.69357	17.2638	9.67171
CARD_102452_TM_#06	CARD_102452_TM_#06	antibiotic inactivation enzyme; OXA beta-lactamase	beta-lactam antibiotic	5	262	18.7143	4.71821	0.285935	17.4307	7.47829
CARD_101686_TM_#01	CARD_101686_TM_#01	antibiotic inactivation enzyme; APH(3'')-Ib	aminoglycoside antibiotic	7	261	18.6429	15.2292	1.25555	13.6929	10.0592
CARD_102640_TM_#01	CARD_102640_TM_#01	protein(s) and two-component regulatory system modulating antibiotic efflux; rsmA	antibiotic molecule	3	242	17.2857	30.0052	3.23074	8.76365	13.9998
CARD_102195_TM_#08	CARD_102195_TM_#08	efflux pump complex or subunit conferring antibiotic resistance; acrA	antibiotic molecule	4	236	16.8571	18.5556	0.490102	17.8568	12.3008
CARD_103568_TM_#03	CARD_103568_TM_#03	antibiotic inactivation enzyme; class A beta-lactamase	beta-lactam antibiotic	4	229	16.3571	6.82982	24.0967	2.38954	11.1054
CARD_102190_TM_#01	CARD_102190_TM_#01	protein(s) and two-component regulatory system modulating antibiotic efflux; adeL	antibiotic molecule	3	226	16.1429	2.01149	0	0.834033	0.948508
CARD_101485_TM_#01	CARD_101485_TM_#01	efflux pump complex or subunit conferring antibiotic resistance; lmrD	lincosamide antibiotic	4	226	16.1429	0	0	3.63385	1.21128
CARD_100170_TM_#03	CARD_100170_TM_#03	antibiotic inactivation enzyme; OXA-12	beta-lactam antibiotic	6	225	16.0714	4.65359	0	15.3536	6.66907
CARD_101208_TM_#01	CARD_101208_TM_#01	efflux pump complex or subunit conferring antibiotic resistance; adeA	antibiotic molecule	4	223	15.9286	2.19436	0.0526997	0.570604	0.93922
CARD_104537_TM_#01	CARD_104537_TM_#01	antibiotic inactivation enzyme; Rm3	beta-lactam antibiotic	7	223	15.9286	0.082687	0.0128448	2.25922	0.784916
CARD_102281_TM_#14	CARD_102281_TM_#14	efflux pump complex or subunit conferring antibiotic resistance; Escherichia coli mdfA	disinfecting agents and antiseptics	4	208	14.8571	0.234641	2.74273	21.9559	8.3111
CARD_102565_TM_#01	CARD_102565_TM_#01	efflux pump complex or subunit conferring antibiotic resistance; Acinetobacter baumannii AbaQ	fluoroquinolone antibiotic	4	206	14.7143	0.468401	0.0537976	1.94283	0.821676
CARD_100256_TM_#01	CARD_100256_TM_#01	efflux pump complex or subunit conferring antibiotic resistance; smeD	antibiotic molecule	4	197	14.0714	1.1976	1.08478	0.196321	0.826233
CARD_102631_TM_#04	CARD_102631_TM_#04	gene altering cell wall charge; ArnT	peptide antibiotic	5	187	13.3571	0.0725416	0.114592	3.83585	1.34099
CARD_103653_TM_#04	CARD_103653_TM_#04	antibiotic inactivation enzyme; OXA beta-lactamase	beta-lactam antibiotic	5	174	12.4286	0.450134	0	16.3907	5.6136
CARD_101123_TM_#01	CARD_101123_TM_#01	efflux pump complex or subunit conferring antibiotic resistance; adeG	antibiotic molecule	4	172	12.2857	1.06715	0	1.08008	0.715743
CARD_100893_TM_#01	CARD_100893_TM_#01	gene altering cell wall charge; ugd	peptide antibiotic	5	171	12.2143	0.383946	0.15296	2.21272	0.916542
CARD_102221_TM_#02	CARD_102221_TM_#02	efflux pump complex or subunit conferring antibiotic resistance; MexF	antibiotic molecule	4	169	12.0714	3.96278	1.49736	1.99049	2.48354
CARD_102009_TM_#01	CARD_102009_TM_#01	protein(s) and two-component regulatory system modulating antibiotic efflux; kdpE	antibiotic molecule	4	166	11.8571	0.118992	0.213603	2.64238	0.991659
CARD_102281_TM_#03	CARD_102281_TM_#03	efflux pump complex or subunit conferring antibiotic resistance; Escherichia coli mdfA	disinfecting agents and antiseptics	4	164	11.7143	0.970919	2.03129	13.5881	5.53012
CARD_103653_TM_#07	CARD_103653_TM_#07	antibiotic inactivation enzyme; OXA beta-lactamase	beta-lactam antibiotic	5	162	11.5714	3.02301	0	14.3623	5.79512
CARD_100132_TM_#01	CARD_100132_TM_#01	protein(s) and two-component regulatory system modulating antibiotic efflux; cpxA	antibiotic molecule	4	157	11.2143	0.47018	1.92888	27.5264	9.97514
NCBI_204665_TM_#08	NCBI_204665_TM_#08	antibiotic inactivation enzyme; class C beta-lactamase	beta-lactam antibiotic	4	154	11	0.64101	0.234294	12.6456	4.50697
CARD_101956_TM_#01	CARD_101956_TM_#01	antibiotic inactivation enzyme; ESP-1	beta-lactam antibiotic	7	154	11	0.0121888	1.88631	0.174911	0.691136
CARD_100413_TM_#01	CARD_100413_TM_#01	protein(s) and two-component regulatory system modulating antibiotic efflux; adeR	antibiotic molecule	3	153	10.9286	1.32661	0	1.0975	0.808038
CARD_104571_TM_#08	CARD_104571_TM_#08	protein(s) conferring antibiotic resistance via molecular bypass; vanR gene in vanO cluster	glycopeptide antibiotic	6	149	10.6429	7.2621	2.79669	11.6868	7.24853
RESF_302350_TM_#01	RESF_302350_TM_#01	antibiotic inactivation enzyme; FosK	phosphonic acid antibiotic	5	147	10.5	0	6.24398	0	2.08133
CARD_102885_TM_#05	CARD_102885_TM_#05	antibiotic inactivation enzyme; OXA beta-lactamase	beta-lactam antibiotic	5	145	10.3571	0	0	12.4392	4.14641
NCBI_204189_TM_#03	NCBI_204189_TM_#03	antibiotic inactivation enzyme; TEM beta-lactamase	beta-lactam antibiotic	5	140	10	4.72019	25.4755	0.164804	10.1202
CARD_102579_TM_#01	CARD_102579_TM_#01	efflux pump complex or subunit conferring antibiotic resistance; Klebsiella pneumoniae KpnG	beta-lactam antibiotic	4	138	9.85714	0.107694	0.0245389	2.76265	0.964962
CARD_102127_TM_#01	CARD_102127_TM_#01	antibiotic inactivation enzyme; FosD	phosphonic acid antibiotic	5	136	9.71429	0	0	5.05223	1.68408
CARD_100044_TM_#11	CARD_100044_TM_#11	antibiotic inactivation enzyme; MOX beta-lactamase	beta-lactam antibiotic	7	133	9.5	2.92745	0	8.07116	3.6662
ARGA_401412_TM_#06	ARGA_401412_TM_#06	antibiotic inactivation enzyme; ADC beta-lactamase	beta-lactam antibiotic	5	125	8.92857	0.647498	2.42766	9.22765	4.10093
CARD_103653_TM_#09	CARD_103653_TM_#09	antibiotic inactivation enzyme; OXA beta-lactamase	beta-lactam antibiotic	5	122	8.71429	3.54419	1.33819	14.0444	6.30893
CARD_102622_TM_#02	CARD_102622_TM_#02	protein modulating permeability to antibiotic; OmpA	peptide antibiotic	5	120	8.57143	0.0494945	0	2.80727	0.952256
CARD_102195_TM_#03	CARD_102195_TM_#03	efflux pump complex or subunit conferring antibiotic resistance; acrA	antibiotic molecule	4	114	8.14286	1.09905	1.69768	9.60575	4.13416
CARD_102885_TM_#01	CARD_102885_TM_#01	antibiotic inactivation enzyme; OXA beta-lactamase	beta-lactam antibiotic	5	114	8.14286	0.100529	0	13.0232	4.37457
CARD_101345_TM_#01	CARD_101345_TM_#01	efflux pump complex or subunit conferring antibiotic resistance; adeI	antibiotic molecule	4	112	8	0.0653222	0	1.22052	0.428614
CARD_102115_TM_#01	CARD_102115_TM_#01	antibiotic inactivation enzyme; aadS	aminoglycoside antibiotic	7	111	7.92857	1.19874	0	0.190663	0.463134
CARD_101250_TM_#01	CARD_101250_TM_#01	efflux pump complex or subunit conferring antibiotic resistance; cmx	phenicol antibiotic	4	109	7.78571	24.6235	5.14256	0.444673	10.0702
CARD_101155_TM_#02	CARD_101155_TM_#02	efflux pump complex or subunit conferring antibiotic resistance; rosA	antibiotic molecule	4	108	7.71429	1.54345	0	0	0.514482
CARD_101960_TM_#05	CARD_101960_TM_#05	antibiotic inactivation enzyme; OXA beta-lactamase	beta-lactam antibiotic	5	108	7.71429	0	0	11.6999	3.89996
CARD_102579_TM_#02	CARD_102579_TM_#02	efflux pump complex or subunit conferring antibiotic resistance; Klebsiella pneumoniae KpnG	beta-lactam antibiotic	4	108	7.71429	0.502802	0.251199	4.67448	1.8095
CARD_102281_TM_#01	CARD_102281_TM_#01	efflux pump complex or subunit conferring antibiotic resistance; Escherichia coli mdfA	disinfecting agents and antiseptics	4	108	7.71429	0.131985	0.625482	13.3569	4.70478
CARD_101534_TM_#01	CARD_101534_TM_#01	protein(s) and two-component regulatory system modulating antibiotic efflux; ramA	antibiotic molecule	3	107	7.64286	0	0.303805	3.97274	1.42552
CARD_104519_TM_#01	CARD_104519_TM_#01	efflux pump complex or subunit conferring antibiotic resistance; TolC	antibiotic molecule	4	106	7.57143	0.18679	0.0158908	1.2731	0.491928
CARD_102592_TM_#03	CARD_102592_TM_#03	efflux pump complex or subunit conferring antibiotic resistance; qacEdelta1	disinfecting agents and antiseptics	4	101	7.21429	9.92971	4.35902	4.06131	6.11668
CARD_100300_TM_#14	CARD_100300_TM_#14	antibiotic inactivation enzyme; class C beta-lactamase	beta-lactam antibiotic	4	100	7.14286	2.81157	0.73148	8.29917	3.94741
CARD_100072_TM_#01	CARD_100072_TM_#01	antibiotic inactivation enzyme; class C beta-lactamase	beta-lactam antibiotic	4	99	7.07143	0	0.345094	9.43198	3.25902
CARD_102221_TM_#01	CARD_102221_TM_#01	efflux pump complex or subunit conferring antibiotic resistance; MexF	antibiotic molecule	4	98	7	2.10066	0	0.310016	0.803557
CARD_100550_TM_#01	CARD_100550_TM_#01	efflux pump complex or subunit conferring antibiotic resistance; mdtG	phosphonic acid antibiotic	4	97	6.92857	0.426816	0.0646213	1.35786	0.616433
CARD_101945_TM_#03	CARD_101945_TM_#03	efflux pump complex or subunit conferring antibiotic resistance; MexW	antibiotic molecule	4	95	6.78571	0.908182	0.116956	0.474837	0.499992
CARD_101482_TM_#01	CARD_101482_TM_#01	efflux pump complex or subunit conferring antibiotic resistance; MexD	antibiotic molecule	4	94	6.71429	8.26928	0	0	2.75643
CARD_103653_TM_#06	CARD_103653_TM_#06	antibiotic inactivation enzyme; OXA beta-lactamase	beta-lactam antibiotic	5	93	6.64286	3.40052	1.23015	17.2211	7.28393
CARD_100300_TM_#06	CARD_100300_TM_#06	antibiotic inactivation enzyme; class C beta-lactamase	beta-lactam antibiotic	4	93	6.64286	2.79622	0.51764	5.99851	3.10412
CARD_100170_TM_#10	CARD_100170_TM_#10	antibiotic inactivation enzyme; OXA-12	beta-lactam antibiotic	6	93	6.64286	4.87038	0.142967	2.76717	2.5935
CARD_100152_TM_#03	CARD_100152_TM_#03	antibiotic inactivation enzyme; fosA5	fluoroquinolone antibiotic	5	93	6.64286	0.316765	0	9.28912	3.20196
CARD_102628_TM_#01	CARD_102628_TM_#01	efflux pump complex or subunit conferring antibiotic resistance; CrcB	aminoglycoside antibiotic	4	92	6.57143	0	0	2.65721	0.885736
CARD_104594_TM_#01	CARD_104594_TM_#01	antibiotic inactivation enzyme; PRC-1	beta-lactam antibiotic	6	92	6.57143	0.536522	0.019623	0.621879	0.392675
CARD_102195_TM_#11	CARD_102195_TM_#11	efflux pump complex or subunit conferring antibiotic resistance; acrA	antibiotic molecule	4	91	6.5	0	0.596646	12.4382	4.34494
CARD_100300_TM_#09	CARD_100300_TM_#09	antibiotic inactivation enzyme; class C beta-lactamase	beta-lactam antibiotic	4	90	6.42857	0	0.600463	9.96041	3.52029
CARD_102195_TM_#01	CARD_102195_TM_#01	efflux pump complex or subunit conferring antibiotic resistance; acrA	antibiotic molecule	4	89	6.35714	1.09619	0.987121	7.98917	3.3575
NCBI_202114_TM_#01	NCBI_202114_TM_#01	efflux pump complex or subunit conferring antibiotic resistance; qacE	disinfecting agents and antiseptics	4	89	6.35714	3.40644	1.05793	0.0983216	1.5209
CARD_101686_TM_#03	CARD_101686_TM_#03	antibiotic inactivation enzyme; APH(3'')-Ib	aminoglycoside antibiotic	7	87	6.21429	8.97717	1.19106	12.7862	7.65149
CARD_101607_TM_#02	CARD_101607_TM_#02	efflux pump complex or subunit conferring antibiotic resistance; emrA	antibiotic molecule	4	87	6.21429	0.02986	0.0406183	1.25825	0.442909
CARD_102490_TM_#06	CARD_102490_TM_#06	antibiotic inactivation enzyme; class C beta-lactamase	beta-lactam antibiotic	4	84	6	0.46155	0	7.4197	2.62708
CARD_102281_TM_#07	CARD_102281_TM_#07	efflux pump complex or subunit conferring antibiotic resistance; Escherichia coli mdfA	disinfecting agents and antiseptics	4	83	5.92857	1.19208	0.839902	14.3214	5.45112
CARD_100170_TM_#05	CARD_100170_TM_#05	antibiotic inactivation enzyme; OXA-12	beta-lactam antibiotic	6	82	5.85714	4.8569	0	8.59133	4.48274
CARD_104571_TM_#04	CARD_104571_TM_#04	protein(s) conferring antibiotic resistance via molecular bypass; vanR gene in vanO cluster	glycopeptide antibiotic	6	82	5.85714	0.29492	7.65338	1.1671	3.03847
CARD_100421_TM_#08	CARD_100421_TM_#08	antibiotic inactivation enzyme; CARB beta-lactamase	beta-lactam antibiotic	5	79	5.64286	0	0	7.90621	2.6354
CARD_100949_TM_#02	CARD_100949_TM_#02	antibiotic inactivation enzyme; APH(6)-Id	aminoglycoside antibiotic	7	78	5.57143	5.42248	2.37578	14.3299	7.37606
CARD_101925_TM_#02	CARD_101925_TM_#02	gene altering cell wall charge; PmrF	peptide antibiotic	5	78	5.57143	0.0377101	0.486974	2.57058	1.03175
CARD_100146_TM_#01	CARD_100146_TM_#01	efflux pump complex or subunit conferring antibiotic resistance; tet(42)	tetracycline antibiotic	4	78	5.57143	0.14053	0.817208	0.056161	0.337966
CARD_102248_TM_#07	CARD_102248_TM_#07	antibiotic inactivation enzyme; ANT(3'')	aminoglycoside antibiotic	5	77	5.5	0.98748	0.236601	6.75324	2.65911
CARD_101695_TM_#05	CARD_101695_TM_#05	antibiotic inactivation enzyme; CMY beta-lactamase	beta-lactam antibiotic	7	77	5.5	0	0.387645	6.8253	2.40432
CARD_102569_TM_#01	CARD_102569_TM_#01	efflux pump complex or subunit conferring antibiotic resistance; Klebsiella pneumoniae KpnF	beta-lactam antibiotic	4	76	5.42857	0.0494945	0	3.2546	1.10137
CARD_101096_TM_#01	CARD_101096_TM_#01	efflux pump complex or subunit conferring antibiotic resistance; mdtM	phenicol antibiotic	4	75	5.35714	0.0372665	0.151507	0.813184	0.333986
CARD_102567_TM_#01	CARD_102567_TM_#01	efflux pump complex or subunit conferring antibiotic resistance; Klebsiella pneumoniae KpnE	beta-lactam antibiotic	4	72	5.14286	0	0	2.83643	0.945477
CARD_100799_TM_#01	CARD_100799_TM_#01	efflux pump complex or subunit conferring antibiotic resistance; adeB	antibiotic molecule	4	71	5.07143	11.254	0	1.1402	4.13141
CARD_100132_TM_#02	CARD_100132_TM_#02	protein(s) and two-component regulatory system modulating antibiotic efflux; cpxA	antibiotic molecule	4	71	5.07143	0.0575937	0	3.93079	1.32946
NCBI_205890_TM_#07	NCBI_205890_TM_#07	antibiotic inactivation enzyme; ANT(3'')-IIc	aminoglycoside antibiotic	6	70	5	3.33438	0.248004	4.97505	2.85248
CARD_102629_TM_#01	CARD_102629_TM_#01	protein modulating permeability to antibiotic; LpsB	peptide antibiotic	4	70	5	0.0475546	0	0.746823	0.264793
CARD_104442_TM_#01	CARD_104442_TM_#01	antibiotic inactivation enzyme; TER-1	beta-lactam antibiotic	6	69	4.92857	0.0333437	0.0759414	2.28378	0.797688
CARD_101646_TM_#02	CARD_101646_TM_#02	efflux pump complex or subunit conferring antibiotic resistance; MdtK	fluoroquinolone antibiotic	4	68	4.85714	0.155008	0	1.34773	0.500913
CARD_102619_TM_#01	CARD_102619_TM_#01	efflux pump complex or subunit conferring antibiotic resistance; YajC	antibiotic molecule	4	66	4.71429	1.12458	0.224053	1.67248	1.00704
CARD_100023_TM_#01	CARD_100023_TM_#01	antibiotic inactivation enzyme; lnuA	lincosamide antibiotic	4	66	4.71429	0	0	6.55982	2.18661
CARD_100493_TM_#01	CARD_100493_TM_#01	efflux pump complex or subunit conferring antibiotic resistance; adeH	antibiotic molecule	4	65	4.64286	0.104516	0	0.690928	0.265148
CARD_103412_TM_#06	CARD_103412_TM_#06	antibiotic inactivation enzyme; GOB beta-lactamase	beta-lactam antibiotic	6	65	4.64286	0.376985	4.14098	1.83585	2.11794
CARD_102598_TM_#01	CARD_102598_TM_#01	antibiotic inactivation enzyme; LMB-1	beta-lactam antibiotic	7	64	4.57143	0	0	0.827217	0.275739
NCBI_207293_TM_#01	NCBI_207293_TM_#01	gene altering cell wall charge; MCR-3.1	peptide antibiotic	5	64	4.57143	0.0603657	0	0.622237	0.227534
NCBI_204189_TM_#06	NCBI_204189_TM_#06	antibiotic inactivation enzyme; TEM beta-lactamase	beta-lactam antibiotic	5	63	4.5	1.33257	20.1833	2.43635	7.98407
CARD_102566_TM_#01	CARD_102566_TM_#01	efflux pump complex or subunit conferring antibiotic resistance; Acinetobacter baumannii AmvA	macrolide antibiotic	4	63	4.5	0	0	0.724345	0.241448
CARD_103653_TM_#08	CARD_103653_TM_#08	antibiotic inactivation enzyme; OXA beta-lactamase	beta-lactam antibiotic	5	61	4.35714	2.10368	0	13.1843	5.09599
CARD_100016_TM_#03	CARD_100016_TM_#03	antibiotic inactivation enzyme; CMY-LAT-MOX beta-lactamase	beta-lactam antibiotic	5	60	4.28571	0.150841	0	7.97419	2.70834
CARD_100343_TM_#01	CARD_100343_TM_#01	efflux pump complex or subunit conferring antibiotic resistance; mdtH	fluoroquinolone antibiotic	4	60	4.28571	0.0377101	0.0738841	0.66247	0.258022
CARD_102194_TM_#01	CARD_102194_TM_#01	efflux pump complex or subunit conferring antibiotic resistance; Klebsiella pneumoniae acrA	antibiotic molecule	5	59	4.21429	0.060061	0	1.03519	0.365084
CARD_100208_TM_#01	CARD_100208_TM_#01	protein(s) and two-component regulatory system modulating antibiotic efflux; sdiA	antibiotic molecule	3	59	4.21429	0	0.0784411	0.889385	0.322609
CARD_102248_TM_#02	CARD_102248_TM_#02	antibiotic inactivation enzyme; ANT(3'')	aminoglycoside antibiotic	5	58	4.14286	1.18229	0	4.20319	1.79516
NCBI_202264_TM_#01	NCBI_202264_TM_#01	antibiotic inactivation enzyme; ANT(3'')	aminoglycoside antibiotic	5	58	4.14286	0.236271	0.096228	1.31143	0.547975
CARD_101482_TM_#03	CARD_101482_TM_#03	efflux pump complex or subunit conferring antibiotic resistance; MexD	antibiotic molecule	4	58	4.14286	1.47015	0.660034	0.889635	1.00661
NCBI_204665_TM_#10	NCBI_204665_TM_#10	antibiotic inactivation enzyme; class C beta-lactamase	beta-lactam antibiotic	4	57	4.07143	0.446796	0.127064	5.95558	2.17648
CARD_100073_TM_#02	CARD_100073_TM_#02	antibiotic inactivation enzyme; PER-4	beta-lactam antibiotic	6	57	4.07143	2.40049	0	2.68531	1.69527
CARD_104533_TM_#01	CARD_104533_TM_#01	antibiotic resistant gene variant or mutant; Bifidobacterium bifidum ileS conferring resistance to mupirocin	antibiotic molecule	4	56	4	0	0	0.680417	0.226806
CARD_100016_TM_#09	CARD_100016_TM_#09	antibiotic inactivation enzyme; CMY-LAT-MOX beta-lactamase	beta-lactam antibiotic	5	56	4	0	0	5.25712	1.75237
CARD_102536_TM_#01	CARD_102536_TM_#01	antibiotic inactivation enzyme; mphE	macrolide antibiotic	5	56	4	0	0.395217	0.489316	0.294844
CARD_103653_TM_#11	CARD_103653_TM_#11	antibiotic inactivation enzyme; OXA beta-lactamase	beta-lactam antibiotic	5	55	3.92857	0	0	12.0647	4.02155
CARD_104581_TM_#05	CARD_104581_TM_#05	antibiotic target modifying enzyme; Erm 23S ribosomal RNA methyltransferase	macrolide antibiotic, lincosamide antibiotic, streptogramin antibiotic	5	55	3.92857	0	0.42884	6.21964	2.21616
CARD_104541_TM_#02	CARD_104541_TM_#02	efflux pump complex or subunit conferring antibiotic resistance; YojI	peptide antibiotic	4	55	3.92857	0.522054	1.03544	5.30568	2.28772
RESF_302830_TM_#01	RESF_302830_TM_#01	antibiotic target replacement protein; sul1	sulfonamide antibiotic	4	55	3.92857	0.147716	0.376373	2.86754	1.13054
NCBI_203534_TM_#01	NCBI_203534_TM_#01	antibiotic inactivation enzyme; OXA-780	beta-lactam antibiotic	6	54	3.85714	0.122754	0	0.548245	0.223667
CARD_101533_TM_#02	CARD_101533_TM_#02	efflux pump complex or subunit conferring antibiotic resistance; adeK	antibiotic molecule	4	53	3.78571	0	0	2.37267	0.790891
CARD_100044_TM_#08	CARD_100044_TM_#08	antibiotic inactivation enzyme; MOX beta-lactamase	beta-lactam antibiotic	7	53	3.78571	0	0	4.8642	1.6214
CARD_100907_TM_#07	CARD_100907_TM_#07	antibiotic inactivation enzyme; y56 beta-lactamase	beta-lactam antibiotic	6	52	3.71429	4.48164	0.425429	0	1.63569
CARD_100073_TM_#06	CARD_100073_TM_#06	antibiotic inactivation enzyme; PER-4	beta-lactam antibiotic	6	52	3.71429	1.84571	0	2.35439	1.40003
NCBI_205958_TM_#01	NCBI_205958_TM_#01	efflux pump complex or subunit conferring antibiotic resistance; tet(35)	tetracycline antibiotic	4	51	3.64286	0.0270848	0.055784	1.29224	0.458371
CARD_104744_TM_#08	CARD_104744_TM_#08	antibiotic inactivation enzyme; ANT(3'')-Ia	antibiotic molecule	7	50	3.57143	1.04032	0	5.16998	2.0701
CARD_104549_TM_#01	CARD_104549_TM_#01	antibiotic target replacement protein; Bifidobacterium adolescentis rpoB mutants conferring resistance to rifampicin	rifamycin antibiotic	5	50	3.57143	0	0	1.80409	0.601363
CARD_102248_TM_#05	CARD_102248_TM_#05	antibiotic inactivation enzyme; ANT(3'')	aminoglycoside antibiotic	5	49	3.5	0.565794	0.370656	4.71516	1.88387
CARD_100152_TM_#05	CARD_100152_TM_#05	antibiotic inactivation enzyme; fosA5	fluoroquinolone antibiotic	5	49	3.5	0.0989891	0	4.37266	1.49055
CARD_100907_TM_#05	CARD_100907_TM_#05	antibiotic inactivation enzyme; y56 beta-lactamase	beta-lactam antibiotic	6	48	3.42857	4.86666	0.935205	0	1.93395
CARD_104548_TM_#02	CARD_104548_TM_#02	gene altering cell wall charge; MCR phosphoethanolamine transferase	peptide antibiotic	4	48	3.42857	0.888333	0	0.102478	0.33027
CARD_102049_TM_#06	CARD_102049_TM_#06	efflux pump complex or subunit conferring antibiotic resistance; oqxA	antibiotic molecule	4	46	3.28571	0.063353	0	2.80368	0.955677
CARD_101702_TM_#06	CARD_101702_TM_#06	efflux pump complex or subunit conferring antibiotic resistance; emrB	antibiotic molecule	4	45	3.21429	0	0.490102	4.34528	1.61179
CARD_101695_TM_#12	CARD_101695_TM_#12	antibiotic inactivation enzyme; CMY beta-lactamase	beta-lactam antibiotic	7	44	3.14286	0.278389	0.324407	4.69024	1.76434
CARD_100016_TM_#06	CARD_100016_TM_#06	antibiotic inactivation enzyme; CMY-LAT-MOX beta-lactamase	beta-lactam antibiotic	5	44	3.14286	0.0927962	0	5.04271	1.71184
CARD_103404_TM_#02	CARD_103404_TM_#02	antibiotic inactivation enzyme; GIL-1	beta-lactam antibiotic	6	44	3.14286	0.188177	0	1.24	0.476059
CARD_101895_TM_#06	CARD_101895_TM_#06	antibiotic inactivation enzyme; mphC	macrolide antibiotic	5	44	3.14286	0	0	4.51907	1.50636
CARD_104541_TM_#01	CARD_104541_TM_#01	efflux pump complex or subunit conferring antibiotic resistance; YojI	peptide antibiotic	4	44	3.14286	0	0.635966	1.90523	0.847065
CARD_101352_TM_#01	CARD_101352_TM_#01	efflux pump complex or subunit conferring antibiotic resistance; AcrE	antibiotic molecule	4	43	3.07143	0	0.10969	1.05623	0.38864
CARD_100806_TM_#01	CARD_100806_TM_#01	efflux pump complex or subunit conferring antibiotic resistance; smeE	antibiotic molecule	4	43	3.07143	0.405588	0.0922654	0.161324	0.219726
CARD_100044_TM_#02	CARD_100044_TM_#02	antibiotic inactivation enzyme; MOX beta-lactamase	beta-lactam antibiotic	7	43	3.07143	0	0	4.66744	1.55581
CARD_102195_TM_#14	CARD_102195_TM_#14	efflux pump complex or subunit conferring antibiotic resistance; acrA	antibiotic molecule	4	42	3	0	0.277992	3.58092	1.2863
CARD_102194_TM_#02	CARD_102194_TM_#02	efflux pump complex or subunit conferring antibiotic resistance; Klebsiella pneumoniae acrA	antibiotic molecule	5	42	3	0	0	2.60463	0.868209
CARD_100170_TM_#08	CARD_100170_TM_#08	antibiotic inactivation enzyme; OXA-12	beta-lactam antibiotic	6	42	3	0.861679	0.178709	3.01408	1.35149
CARD_102198_TM_#01	CARD_102198_TM_#01	antibiotic inactivation enzyme; OXA-299	beta-lactam antibiotic	6	42	3	0	0	0.484861	0.16162
CARD_100295_TM_#13	CARD_100295_TM_#13	efflux pump complex or subunit conferring antibiotic resistance; Rhodococcus fascians cmr	phenicol antibiotic	4	42	3	0	5.36491	0.214284	1.85973
CARD_101339_TM_#01	CARD_101339_TM_#01	antibiotic inactivation enzyme; aadA7	aminoglycoside antibiotic	8	41	2.92857	0.783757	0.218362	3.13251	1.37821
CARD_102592_TM_#01	CARD_102592_TM_#01	efflux pump complex or subunit conferring antibiotic resistance; qacEdelta1	disinfecting agents and antiseptics	4	41	2.92857	8.27456	9.31634	8.4503	8.6804
CARD_100134_TM_#01	CARD_100134_TM_#01	protein(s) and two-component regulatory system modulating antibiotic efflux; mgrA	antibiotic molecule	3	40	2.85714	0	0	1.37036	0.456787
CARD_100016_TM_#11	CARD_100016_TM_#11	antibiotic inactivation enzyme; CMY-LAT-MOX beta-lactamase	beta-lactam antibiotic	5	40	2.85714	0	0	3.45752	1.15251
CARD_101702_TM_#03	CARD_101702_TM_#03	efflux pump complex or subunit conferring antibiotic resistance; emrB	antibiotic molecule	4	39	2.78571	0.301588	0	15.1261	5.14255
CARD_102490_TM_#12	CARD_102490_TM_#12	antibiotic inactivation enzyme; class C beta-lactamase	beta-lactam antibiotic	4	38	2.71429	0.4196	0	4.71673	1.71211
CARD_101485_TM_#02	CARD_101485_TM_#02	efflux pump complex or subunit conferring antibiotic resistance; lmrD	lincosamide antibiotic	4	38	2.71429	0	0	5.05586	1.68529
CARD_101895_TM_#09	CARD_101895_TM_#09	antibiotic inactivation enzyme; mphC	macrolide antibiotic	5	38	2.71429	0	0	3.90234	1.30078
CARD_102626_TM_#04	CARD_102626_TM_#04	gene altering cell wall charge; eptB	peptide antibiotic	5	38	2.71429	0	0	1.74642	0.582142
CARD_102046_TM_#10	CARD_102046_TM_#10	antibiotic inactivation enzyme; class C beta-lactamase	beta-lactam antibiotic	4	37	2.64286	1.05484	0	2.03897	1.03127
CARD_103653_TM_#10	CARD_103653_TM_#10	antibiotic inactivation enzyme; OXA beta-lactamase	beta-lactam antibiotic	5	36	2.57143	6.77674	1.51033	11.0192	6.43543
CARD_100441_TM_#01	CARD_100441_TM_#01	efflux pump complex or subunit conferring antibiotic resistance; tet(Y)	tetracycline antibiotic	4	36	2.57143	0	0	0.703616	0.234539
CARD_101229_TM_#01	CARD_101229_TM_#01	protein(s) and two-component regulatory system modulating antibiotic efflux; baeR	antibiotic molecule	4	35	2.5	0.372665	0	6.06301	2.14523
CARD_100016_TM_#05	CARD_100016_TM_#05	antibiotic inactivation enzyme; CMY-LAT-MOX beta-lactamase	beta-lactam antibiotic	5	35	2.5	0	0	4.49424	1.49808
CARD_101533_TM_#01	CARD_101533_TM_#01	efflux pump complex or subunit conferring antibiotic resistance; adeK	antibiotic molecule	4	34	2.42857	0	0	0.713247	0.237749
CARD_100016_TM_#04	CARD_100016_TM_#04	antibiotic inactivation enzyme; CMY-LAT-MOX beta-lactamase	beta-lactam antibiotic	5	34	2.42857	0	0	3.77432	1.25811
CARD_104721_TM_#01	CARD_104721_TM_#01	antibiotic inactivation enzyme; FosA8	phosphonic acid antibiotic	5	34	2.42857	0	0	0.952553	0.317518
RESF_302855_TM_#07	RESF_302855_TM_#07	antibiotic target replacement protein; sul2	sulfonamide antibiotic	4	34	2.42857	0.624969	0.096336	2.11364	0.944982
NCBI_202264_TM_#03	NCBI_202264_TM_#03	antibiotic inactivation enzyme; ANT(3'')	aminoglycoside antibiotic	5	33	2.35714	0.634559	0	4.27618	1.63691
CARD_101809_TM_#01	CARD_101809_TM_#01	efflux pump complex or subunit conferring antibiotic resistance; smeB	antibiotic molecule	4	33	2.35714	0	0	0.644322	0.214774
CARD_100029_TM_#08	CARD_100029_TM_#08	antibiotic inactivation enzyme; class A beta-lactamase	beta-lactam antibiotic	4	33	2.35714	0.181009	0	2.91938	1.03346
CARD_104571_TM_#01	CARD_104571_TM_#01	protein(s) conferring antibiotic resistance via molecular bypass; vanR gene in vanO cluster	glycopeptide antibiotic	6	33	2.35714	3.01149	0.524068	0.882383	1.47265
CARD_104409_TM_#11	CARD_104409_TM_#11	antibiotic inactivation enzyme; class A beta-lactamase	beta-lactam antibiotic	4	32	2.28571	0.212204	0	3.41241	1.2082
CARD_100016_TM_#10	CARD_100016_TM_#10	antibiotic inactivation enzyme; CMY-LAT-MOX beta-lactamase	beta-lactam antibiotic	5	32	2.28571	0	0	2.70413	0.901376
CARD_101059_TM_#01	CARD_101059_TM_#01	antibiotic inactivation enzyme; AER-1	beta-lactam antibiotic	6	32	2.28571	0.397477	0	0	0.132492
CARD_100541_TM_#01	CARD_100541_TM_#01	efflux pump complex or subunit conferring antibiotic resistance; abeS	macrolide antibiotic	4	32	2.28571	0	0	1.54516	0.515053
CARD_101788_TM_#02	CARD_101788_TM_#02	efflux pump complex or subunit conferring antibiotic resistance; tet(A)	tetracycline antibiotic	4	32	2.28571	0.141924	0	2.60999	0.917303
CARD_102490_TM_#04	CARD_102490_TM_#04	antibiotic inactivation enzyme; class C beta-lactamase	beta-lactam antibiotic	4	31	2.21429	0	0.294061	2.13971	0.811258
NCBI_202264_TM_#04	NCBI_202264_TM_#04	antibiotic inactivation enzyme; ANT(3'')	aminoglycoside antibiotic	5	30	2.14286	0.632523	0	1.77197	0.801496
CARD_100167_TM_#01	CARD_100167_TM_#01	protein(s) and two-component regulatory system modulating antibiotic efflux; adeS	antibiotic molecule	3	30	2.14286	0	0	0.34897	0.116323
CARD_100028_TM_#04	CARD_100028_TM_#04	antibiotic target protection protein; msrE	macrolide antibiotic	5	30	2.14286	0	0.163071	0.383221	0.182097
CARD_101250_TM_#02	CARD_101250_TM_#02	efflux pump complex or subunit conferring antibiotic resistance; cmx	phenicol antibiotic	4	29	2.07143	31.5098	1.14357	0	10.8845
CARD_100250_TM_#06	CARD_100250_TM_#06	antibiotic inactivation enzyme; CphA beta-lactamase	beta-lactam antibiotic	6	28	2	4.01104	0	0.630012	1.54702
CARD_100169_TM_#06	CARD_100169_TM_#06	antibiotic inactivation enzyme; OXA beta-lactamase	beta-lactam antibiotic	5	28	2	0.503311	1.61523	2.15106	1.4232
CARD_100300_TM_#10	CARD_100300_TM_#10	antibiotic inactivation enzyme; class C beta-lactamase	beta-lactam antibiotic	4	28	2	0.0927962	0	3.05911	1.05064
CARD_100072_TM_#05	CARD_100072_TM_#05	antibiotic inactivation enzyme; class C beta-lactamase	beta-lactam antibiotic	4	28	2	2.45633	0	0.329608	0.928647
CARD_102626_TM_#02	CARD_102626_TM_#02	gene altering cell wall charge; eptB	peptide antibiotic	5	28	2	0.11313	0	2.73536	0.949498
CARD_102248_TM_#04	CARD_102248_TM_#04	antibiotic inactivation enzyme; ANT(3'')	aminoglycoside antibiotic	5	27	1.92857	0.540392	0.263361	3.40373	1.40249
CARD_101142_TM_#01	CARD_101142_TM_#01	protein(s) and two-component regulatory system modulating antibiotic efflux; H-NS	antibiotic molecule	3	27	1.92857	0.05245	0.0392089	0.852776	0.314812
CARD_101970_TM_#01	CARD_101970_TM_#01	antibiotic inactivation enzyme; vatF	antibiotic molecule	5	27	1.92857	0.448852	0.0389854	0	0.162612
CARD_100475_TM_#03	CARD_100475_TM_#03	antibiotic target protection protein; QnrD2	fluoroquinolone antibiotic	4	27	1.92857	0	2.26386	0	0.754622
CARD_102622_TM_#03	CARD_102622_TM_#03	protein modulating permeability to antibiotic; OmpA	peptide antibiotic	5	27	1.92857	0	0	1.80233	0.600775
CARD_100542_TM_#05	CARD_100542_TM_#05	antibiotic target protection protein; quinolone resistance protein (qnr)	fluoroquinolone antibiotic	3	26	1.85714	0.567538	0.402527	1.21037	0.726812
CARD_104541_TM_#03	CARD_104541_TM_#03	efflux pump complex or subunit conferring antibiotic resistance; YojI	peptide antibiotic	4	26	1.85714	0.436917	0.118301	1.94162	0.83228
CARD_104442_TM_#04	CARD_104442_TM_#04	antibiotic inactivation enzyme; TER-1	beta-lactam antibiotic	6	25	1.78571	0.333437	0	3.98111	1.43818
CARD_101895_TM_#05	CARD_101895_TM_#05	antibiotic inactivation enzyme; mphC	macrolide antibiotic	5	25	1.78571	0	0	4.46819	1.4894
CARD_102631_TM_#03	CARD_102631_TM_#03	gene altering cell wall charge; ArnT	peptide antibiotic	5	25	1.78571	0	1.25096	8.18466	3.14521
CARD_101483_TM_#01	CARD_101483_TM_#01	efflux pump complex or subunit conferring antibiotic resistance; tet(41)	tetracycline antibiotic	4	25	1.78571	0	0	0.331958	0.110653
CARD_100016_TM_#08	CARD_100016_TM_#08	antibiotic inactivation enzyme; CMY-LAT-MOX beta-lactamase	beta-lactam antibiotic	5	24	1.71429	0	0	3.3368	1.11227
CARD_104409_TM_#08	CARD_104409_TM_#08	antibiotic inactivation enzyme; class A beta-lactamase	beta-lactam antibiotic	4	24	1.71429	0.197978	0	2.26822	0.822066
CARD_101200_TM_#08	CARD_101200_TM_#08	antibiotic inactivation enzyme; Sed-1	beta-lactam antibiotic	6	24	1.71429	0.479947	0.218619	1.6601	0.786222
CARD_102281_TM_#08	CARD_102281_TM_#08	efflux pump complex or subunit conferring antibiotic resistance; Escherichia coli mdfA	disinfecting agents and antiseptics	4	24	1.71429	0	0	2.20174	0.733912
CARD_104571_TM_#07	CARD_104571_TM_#07	protein(s) conferring antibiotic resistance via molecular bypass; vanR gene in vanO cluster	glycopeptide antibiotic	6	24	1.71429	0.689136	0.387411	2.22413	1.10023
CARD_102067_TM_#01	CARD_102067_TM_#01	efflux pump complex or subunit conferring antibiotic resistance; msbA	metronidazole	4	24	1.71429	0	0.926917	1.81494	0.913954
CARD_102631_TM_#02	CARD_102631_TM_#02	gene altering cell wall charge; ArnT	peptide antibiotic	5	24	1.71429	0	0	1.93608	0.64536
CARD_100912_TM_#02	CARD_100912_TM_#02	protein(s) and two-component regulatory system modulating antibiotic efflux; baeS	antibiotic molecule	4	23	1.64286	0.0491109	0	0.463018	0.17071
CARD_102490_TM_#09	CARD_102490_TM_#09	antibiotic inactivation enzyme; class C beta-lactamase	beta-lactam antibiotic	4	23	1.64286	0	0	1.77284	0.590945
CARD_102131_TM_#01	CARD_102131_TM_#01	gene altering cell wall charge; MCR-4.2	peptide antibiotic	5	23	1.64286	0.739956	0.45722	0	0.399059
RESF_302855_TM_#01	RESF_302855_TM_#01	antibiotic target replacement protein; sul2	sulfonamide antibiotic	4	23	1.64286	0.799544	0.262034	1.63093	0.897504
RESF_302830_TM_#02	RESF_302830_TM_#02	antibiotic target replacement protein; sul1	sulfonamide antibiotic	4	23	1.64286	0.354809	0.597609	1.2827	0.74504
CARD_101788_TM_#08	CARD_101788_TM_#08	efflux pump complex or subunit conferring antibiotic resistance; tet(A)	tetracycline antibiotic	4	23	1.64286	0.105588	0	2.23187	0.779152
CARD_101702_TM_#05	CARD_101702_TM_#05	efflux pump complex or subunit conferring antibiotic resistance; emrB	antibiotic molecule	4	22	1.57143	0	0	1.89016	0.630053
CARD_102090_TM_#07	CARD_102090_TM_#07	antibiotic inactivation enzyme; OXA-296	beta-lactam antibiotic	6	22	1.57143	2.39208	0.324407	0	0.905497
CARD_100250_TM_#04	CARD_100250_TM_#04	antibiotic inactivation enzyme; CphA beta-lactamase	beta-lactam antibiotic	6	22	1.57143	1.66411	0	0.50147	0.72186
CARD_100073_TM_#04	CARD_100073_TM_#04	antibiotic inactivation enzyme; PER-4	beta-lactam antibiotic	6	22	1.57143	0.679366	0	1.25727	0.645546
CARD_101788_TM_#09	CARD_101788_TM_#09	efflux pump complex or subunit conferring antibiotic resistance; tet(A)	tetracycline antibiotic	4	22	1.57143	0.0931662	0	1.86229	0.65182
NCBI_204665_TM_#02	NCBI_204665_TM_#02	antibiotic inactivation enzyme; class C beta-lactamase	beta-lactam antibiotic	4	21	1.5	0.167361	0	1.80936	0.658908
ARGA_401403_TM_#04	ARGA_401403_TM_#04	antibiotic inactivation enzyme; SHV-LEN beta-lactamase	beta-lactam antibiotic	5	21	1.5	0	0	1.697	0.565668
CARD_101788_TM_#07	CARD_101788_TM_#07	efflux pump complex or subunit conferring antibiotic resistance; tet(A)	tetracycline antibiotic	4	21	1.5	0	0	1.77061	0.590202
CARD_100148_TM_#02	CARD_100148_TM_#02	efflux pump complex or subunit conferring antibiotic resistance; tet(E)	tetracycline antibiotic	4	21	1.5	0	0	1.16756	0.389185
CARD_101733_TM_#01	CARD_101733_TM_#01	protein(s) and two-component regulatory system modulating antibiotic efflux; adeN	antibiotic molecule	3	20	1.42857	0.0387376	0	0.322551	0.12043
CARD_100577_TM_#01	CARD_100577_TM_#01	efflux pump complex or subunit conferring antibiotic resistance; smeF	antibiotic molecule	4	20	1.42857	0.162632	0	0.0908337	0.0844886
CARD_100072_TM_#02	CARD_100072_TM_#02	antibiotic inactivation enzyme; class C beta-lactamase	beta-lactam antibiotic	4	20	1.42857	2.2413	0.217559	0.288723	0.915862
CARD_100029_TM_#07	CARD_100029_TM_#07	antibiotic inactivation enzyme; class A beta-lactamase	beta-lactam antibiotic	4	20	1.42857	0.546147	0.248774	1.43458	0.743166
CARD_100336_TM_#02	CARD_100336_TM_#02	antibiotic inactivation enzyme; CTX-M beta-lactamase	beta-lactam antibiotic	5	20	1.42857	0	0	2.19738	0.732461
CARD_101895_TM_#11	CARD_101895_TM_#11	antibiotic inactivation enzyme; mphC	macrolide antibiotic	5	20	1.42857	0	0	1.99185	0.66395
CARD_102098_TM_#10	CARD_102098_TM_#10	gene altering cell wall charge; MCR phosphoethanolamine transferase	peptide antibiotic	4	20	1.42857	0.348222	0	1.37114	0.573122
CARD_100044_TM_#05	CARD_100044_TM_#05	antibiotic inactivation enzyme; MOX beta-lactamase	beta-lactam antibiotic	7	19	1.35714	0	0	5.76086	1.92029
CARD_100652_TM_#03	CARD_100652_TM_#03	antibiotic inactivation enzyme; AIM-1	beta-lactam antibiotic	7	19	1.35714	0.450371	0	0.195221	0.215197
CARD_100652_TM_#01	CARD_100652_TM_#01	antibiotic inactivation enzyme; AIM-1	beta-lactam antibiotic	7	19	1.35714	0.419795	0	0.145497	0.188431
CARD_102186_TM_#02	CARD_102186_TM_#02	efflux pump complex or subunit conferring antibiotic resistance; flo	phenicol antibiotic	4	19	1.35714	0	2.07689	0	0.692296
CARD_102049_TM_#01	CARD_102049_TM_#01	efflux pump complex or subunit conferring antibiotic resistance; oqxA	antibiotic molecule	4	18	1.28571	0.395956	0	6.714	2.36999
CARD_101961_TM_#02	CARD_101961_TM_#02	antibiotic inactivation enzyme; FONA-2	beta-lactam antibiotic	6	18	1.28571	0	0.114259	1.93218	0.682147
CARD_102934_TM_#02	CARD_102934_TM_#02	antibiotic inactivation enzyme; SHV beta-lactamase	beta-lactam antibiotic	6	18	1.28571	0	0	1.91341	0.637805
CARD_100073_TM_#11	CARD_100073_TM_#11	antibiotic inactivation enzyme; PER-4	beta-lactam antibiotic	6	18	1.28571	1.40092	0	0	0.466974
CARD_100593_TM_#01	CARD_100593_TM_#01	antibiotic inactivation enzyme; SAT-3	nucleoside antibiotic	4	18	1.28571	0.444191	0	0	0.148064
RESF_302855_TM_#02	RESF_302855_TM_#02	antibiotic target replacement protein; sul2	sulfonamide antibiotic	4	18	1.28571	0.327081	0.172547	1.31507	0.604898
CARD_101788_TM_#11	CARD_101788_TM_#11	efflux pump complex or subunit conferring antibiotic resistance; tet(A)	tetracycline antibiotic	4	18	1.28571	0.150841	0	2.34479	0.831876
CARD_100743_TM_#01	CARD_100743_TM_#01	efflux pump complex or subunit conferring antibiotic resistance; MexC	antibiotic molecule	4	17	1.21429	0.116823	0	0.0870501	0.0679579
CARD_100470_TM_#01	CARD_100470_TM_#01	antibiotic target replacement protein; dfrA3	diaminopyrimidine antibiotic	5	17	1.21429	0	0	0.399683	0.133228
CARD_101497_TM_#03	CARD_101497_TM_#03	protein(s) conferring antibiotic resistance via molecular bypass; vanR gene in vanC cluster	glycopeptide antibiotic	6	17	1.21429	0	0	1.54671	0.51557
CARD_101788_TM_#04	CARD_101788_TM_#04	efflux pump complex or subunit conferring antibiotic resistance; tet(A)	tetracycline antibiotic	4	17	1.21429	0	0	1.78065	0.593549
CARD_100148_TM_#05	CARD_100148_TM_#05	efflux pump complex or subunit conferring antibiotic resistance; tet(E)	tetracycline antibiotic	4	17	1.21429	0	0	1.21455	0.404851
CARD_100891_TM_#03	CARD_100891_TM_#03	efflux pump complex or subunit conferring antibiotic resistance; major facilitator superfamily (MFS) antibiotic efflux pump	antibiotic molecule	3	16	1.14286	1.68391	1.37357	0	1.01916
CARD_104744_TM_#12	CARD_104744_TM_#12	antibiotic inactivation enzyme; ANT(3'')-Ia	antibiotic molecule	7	16	1.14286	0.149971	0	1.05531	0.40176
CARD_100491_TM_#01	CARD_100491_TM_#01	efflux pump complex or subunit conferring antibiotic resistance; emrY	antibiotic molecule	4	16	1.14286	0	0	0.58247	0.194157
CARD_101964_TM_#01	CARD_101964_TM_#01	antibiotic target protection protein; fusD	antibiotic molecule	4	16	1.14286	0	0	0.338663	0.112888
CARD_104442_TM_#02	CARD_104442_TM_#02	antibiotic inactivation enzyme; TER-1	beta-lactam antibiotic	6	16	1.14286	0	0	10.5474	3.51581
ARGA_400947_TM_#02	ARGA_400947_TM_#02	antibiotic inactivation enzyme; OXA-9	beta-lactam antibiotic	6	16	1.14286	0	0	0.586749	0.195583
CARD_101895_TM_#12	CARD_101895_TM_#12	antibiotic inactivation enzyme; mphC	macrolide antibiotic	5	16	1.14286	0	0	2.46746	0.822487
CARD_102049_TM_#03	CARD_102049_TM_#03	efflux pump complex or subunit conferring antibiotic resistance; oqxA	antibiotic molecule	4	15	1.07143	0	0	6.78437	2.26146
CARD_101272_TM_#01	CARD_101272_TM_#01	protein(s) and two-component regulatory system modulating antibiotic efflux; arlR	antibiotic molecule	4	15	1.07143	0	0	0.355576	0.118525
CARD_101267_TM_#01	CARD_101267_TM_#01	efflux pump complex or subunit conferring antibiotic resistance; mdsB	antibiotic molecule	4	15	1.07143	0	0.209438	0.0716848	0.0937076
CARD_100313_TM_#01	CARD_100313_TM_#01	protein(s) and two-component regulatory system modulating antibiotic efflux; smeS	antibiotic molecule	4	15	1.07143	0	0.0392459	0.156089	0.0651116
CARD_100531_TM_#01	CARD_100531_TM_#01	antibiotic inactivation enzyme; SHV beta-lactamase	beta-lactam antibiotic	6	15	1.07143	0	0	1.73317	0.577722
CARD_102934_TM_#04	CARD_102934_TM_#04	antibiotic inactivation enzyme; SHV beta-lactamase	beta-lactam antibiotic	6	15	1.07143	0	0	1.24486	0.414952
CARD_103549_TM_#01	CARD_103549_TM_#01	antibiotic inactivation enzyme; MYO-1	beta-lactam antibiotic	7	15	1.07143	0.202687	0	0	0.0675623
CARD_101476_TM_#04	CARD_101476_TM_#04	protein(s) conferring antibiotic resistance via molecular bypass; vanE	glycopeptide antibiotic	6	15	1.07143	0	0	1.46278	0.487594
CARD_102632_TM_#02	CARD_102632_TM_#02	efflux pump complex or subunit conferring antibiotic resistance; LptD	peptide antibiotic	4	15	1.07143	0	0	0.699824	0.233275
RESF_302855_TM_#06	RESF_302855_TM_#06	antibiotic target replacement protein; sul2	sulfonamide antibiotic	4	15	1.07143	0.503924	0.211318	0.714025	0.476422
CARD_101997_TM_#01	CARD_101997_TM_#01	protein(s) and two-component regulatory system modulating antibiotic efflux; gadW	antibiotic molecule	3	14	1	0	0.324558	0	0.108186
CARD_101158_TM_#01	CARD_101158_TM_#01	efflux pump complex or subunit conferring antibiotic resistance; smeC	antibiotic molecule	4	14	1	0.0473079	0	0.112386	0.0532313
CARD_100044_TM_#03	CARD_100044_TM_#03	antibiotic inactivation enzyme; MOX beta-lactamase	beta-lactam antibiotic	7	14	1	0	0	4.27582	1.42527
CARD_102090_TM_#10	CARD_102090_TM_#10	antibiotic inactivation enzyme; OXA-296	beta-lactam antibiotic	6	14	1	1.38557	0.695273	0	0.693613
CARD_102417_TM_#07	CARD_102417_TM_#07	antibiotic inactivation enzyme; OXA beta-lactamase	beta-lactam antibiotic	5	14	1	1.35739	0.297766	0.243505	0.632886
CARD_100029_TM_#09	CARD_100029_TM_#09	antibiotic inactivation enzyme; class A beta-lactamase	beta-lactam antibiotic	4	14	1	0.0989891	0	1.44889	0.515959
CARD_102293_TM_#04	CARD_102293_TM_#04	antibiotic inactivation enzyme; Escherichia coli ampC beta-lactamase	beta-lactam antibiotic	6	14	1	0.665573	0	0.596976	0.42085
CARD_103404_TM_#01	CARD_103404_TM_#01	antibiotic inactivation enzyme; GIL-1	beta-lactam antibiotic	6	14	1	0.169696	0	0.647095	0.272264
CARD_101497_TM_#06	CARD_101497_TM_#06	protein(s) conferring antibiotic resistance via molecular bypass; vanR gene in vanC cluster	glycopeptide antibiotic	6	14	1	0	0	1.72699	0.575662
NCBI_202246_TM_#04	NCBI_202246_TM_#04	antibiotic inactivation enzyme; SAT-2	nucleoside antibiotic	4	14	1	0.124427	0	0.642642	0.25569
CARD_100770_TM_#06	CARD_100770_TM_#06	antibiotic inactivation enzyme; FosA3	phosphonic acid antibiotic	5	14	1	0	0	1.24018	0.413392
CARD_101788_TM_#01	CARD_101788_TM_#01	efflux pump complex or subunit conferring antibiotic resistance; tet(A)	tetracycline antibiotic	4	14	1	0	0	1.60173	0.53391
CARD_100799_TM_#04	CARD_100799_TM_#04	efflux pump complex or subunit conferring antibiotic resistance; adeB	antibiotic molecule	4	13	0.928571	0	0	1.53214	0.510713
CARD_101423_TM_#01	CARD_101423_TM_#01	protein(s) and two-component regulatory system modulating antibiotic efflux; smeR	antibiotic molecule	4	13	0.928571	0	0.0271949	0.192787	0.0733273
CARD_103670_TM_#01	CARD_103670_TM_#01	antibiotic inactivation enzyme; OXA-568	beta-lactam antibiotic	6	13	0.928571	0	0	0.153557	0.0511857
CARD_100148_TM_#03	CARD_100148_TM_#03	efflux pump complex or subunit conferring antibiotic resistance; tet(E)	tetracycline antibiotic	4	13	0.928571	0	0	1.33542	0.445139
CARD_100148_TM_#01	CARD_100148_TM_#01	efflux pump complex or subunit conferring antibiotic resistance; tet(E)	tetracycline antibiotic	4	13	0.928571	0	0	1.02493	0.341645
RESF_302928_TM_#04	RESF_302928_TM_#04	efflux pump complex or subunit conferring antibiotic resistance; tet(G)	tetracycline antibiotic	4	13	0.928571	0.852244	0.096336	0	0.316193
CARD_101482_TM_#02	CARD_101482_TM_#02	efflux pump complex or subunit conferring antibiotic resistance; MexD	antibiotic molecule	4	12	0.857143	0.0678124	0.075816	0.150815	0.0981477
CARD_100125_TM_#07	CARD_100125_TM_#07	antibiotic inactivation enzyme; OXA beta-lactamase	beta-lactam antibiotic	5	12	0.857143	1.19703	0.327542	0.267856	0.597477
CARD_100531_TM_#04	CARD_100531_TM_#04	antibiotic inactivation enzyme; SHV beta-lactamase	beta-lactam antibiotic	6	12	0.857143	0	0	1.32573	0.441909
CARD_102369_TM_#09	CARD_102369_TM_#09	antibiotic inactivation enzyme; OXA beta-lactamase	beta-lactam antibiotic	5	12	0.857143	0	0	1.16505	0.388349
CARD_100192_TM_#05	CARD_100192_TM_#05	antibiotic inactivation enzyme; AAC(3)-Ib/AAC(6')-Ib3 bifunctional protein	aminoglycoside antibiotic	5	11	0.785714	0.23796	1.65067	0.884236	0.924289
CARD_101943_TM_#01	CARD_101943_TM_#01	efflux pump complex or subunit conferring antibiotic resistance; MexK	antibiotic molecule	4	11	0.785714	0.084239	0.0284707	0.0256832	0.0461309
CARD_100125_TM_#09	CARD_100125_TM_#09	antibiotic inactivation enzyme; OXA beta-lactamase	beta-lactam antibiotic	5	11	0.785714	0.532227	0	0.583451	0.371893
CARD_100029_TM_#04	CARD_100029_TM_#04	antibiotic inactivation enzyme; class A beta-lactamase	beta-lactam antibiotic	4	11	0.785714	0.0959894	0	0.99983	0.365273
CARD_100352_TM_#13	CARD_100352_TM_#13	antibiotic inactivation enzyme; OXA-46	beta-lactam antibiotic	6	11	0.785714	0	0.147172	0.911144	0.352772
CARD_101695_TM_#02	CARD_101695_TM_#02	antibiotic inactivation enzyme; CMY beta-lactamase	beta-lactam antibiotic	7	11	0.785714	0	0	0.983983	0.327994
CARD_100542_TM_#06	CARD_100542_TM_#06	antibiotic target protection protein; quinolone resistance protein (qnr)	fluoroquinolone antibiotic	3	11	0.785714	0	0	1.00898	0.336327
CARD_101895_TM_#10	CARD_101895_TM_#10	antibiotic inactivation enzyme; mphC	macrolide antibiotic	5	11	0.785714	0	0	1.9604	0.653467
CARD_104548_TM_#01	CARD_104548_TM_#01	gene altering cell wall charge; MCR phosphoethanolamine transferase	peptide antibiotic	4	11	0.785714	0.577783	0	0	0.192594
CARD_101920_TM_#01	CARD_101920_TM_#01	efflux pump complex or subunit conferring antibiotic resistance; tet(33)	tetracycline antibiotic	4	11	0.785714	0	0.199719	0.0215006	0.0737397
CARD_101190_TM_#03	CARD_101190_TM_#03	antibiotic inactivation enzyme; AAC(6')-Ic	aminoglycoside antibiotic	7	10	0.714286	0.312162	0	0.656571	0.322911
CARD_100263_TM_#08	CARD_100263_TM_#08	antibiotic inactivation enzyme; APH(3')-Ia	aminoglycoside antibiotic	7	10	0.714286	0.365561	0	0.422005	0.262522
CARD_101937_TM_#01	CARD_101937_TM_#01	efflux pump complex or subunit conferring antibiotic resistance; OpmH	antibiotic molecule	4	10	0.714286	0.0749172	0	0.0243552	0.0330908
CARD_101200_TM_#09	CARD_101200_TM_#09	antibiotic inactivation enzyme; Sed-1	beta-lactam antibiotic	6	10	0.714286	0	0	1.56956	0.523187
CARD_100180_TM_#03	CARD_100180_TM_#03	antibiotic inactivation enzyme; CTX-M beta-lactamase	beta-lactam antibiotic	5	10	0.714286	0	0	1.31843	0.439477
CARD_101695_TM_#07	CARD_101695_TM_#07	antibiotic inactivation enzyme; CMY beta-lactamase	beta-lactam antibiotic	7	10	0.714286	0	0	1.00482	0.33494
CARD_102478_TM_#02	CARD_102478_TM_#02	protein modulating permeability to antibiotic; Klebsiella pneumoniae OmpK37	beta-lactam antibiotic	5	10	0.714286	0	0	0.364044	0.121348
NCBI_205189_TM_#02	NCBI_205189_TM_#02	efflux pump complex or subunit conferring antibiotic resistance; pmrA	fluoroquinolone antibiotic	4	10	0.714286	0	0.666886	0	0.222295
CARD_101497_TM_#07	CARD_101497_TM_#07	protein(s) conferring antibiotic resistance via molecular bypass; vanR gene in vanC cluster	glycopeptide antibiotic	6	10	0.714286	0	0	1.4373	0.479099
NCBI_202246_TM_#06	NCBI_202246_TM_#06	antibiotic inactivation enzyme; SAT-2	nucleoside antibiotic	4	10	0.714286	0.192662	0	0.692461	0.295041
CARD_102131_TM_#03	CARD_102131_TM_#03	gene altering cell wall charge; MCR-4.2	peptide antibiotic	5	10	0.714286	1.1945	0	0	0.398167
NCBI_200003_TM_#03	NCBI_200003_TM_#03	gene altering cell wall charge; MCR-9.1	peptide antibiotic	5	10	0.714286	0.413172	0.108779	0.214446	0.245466
CARD_100701_TM_#01	CARD_100701_TM_#01	antibiotic inactivation enzyme; chloramphenicol acetyltransferase (CAT)	phenicol antibiotic	3	10	0.714286	0	0	1.21928	0.406427
CARD_100030_TM_#04	CARD_100030_TM_#04	antibiotic inactivation enzyme; FosA2	phosphonic acid antibiotic	5	10	0.714286	0	0	3.0331	1.01103
RESF_302928_TM_#03	RESF_302928_TM_#03	efflux pump complex or subunit conferring antibiotic resistance; tet(G)	tetracycline antibiotic	4	10	0.714286	0.754763	0	0	0.251588
NCBI_205890_TM_#06	NCBI_205890_TM_#06	antibiotic inactivation enzyme; ANT(3'')-IIc	aminoglycoside antibiotic	6	9	0.642857	0	0.151632	0.683403	0.278345
CARD_100166_TM_#02	CARD_100166_TM_#02	efflux pump complex or subunit conferring antibiotic resistance; arlS	antibiotic molecule	4	9	0.642857	0	0	0.157773	0.0525911
CARD_101386_TM_#01	CARD_101386_TM_#01	efflux pump complex or subunit conferring antibiotic resistance; smeA	antibiotic molecule	4	9	0.642857	0	0	0.105894	0.0352981
CARD_102417_TM_#04	CARD_102417_TM_#04	antibiotic inactivation enzyme; OXA beta-lactamase	beta-lactam antibiotic	5	9	0.642857	0	0	0.939104	0.313035
CARD_100180_TM_#06	CARD_100180_TM_#06	antibiotic inactivation enzyme; CTX-M beta-lactamase	beta-lactam antibiotic	5	9	0.642857	0	0	0.87443	0.291477
CARD_102417_TM_#06	CARD_102417_TM_#06	antibiotic inactivation enzyme; OXA beta-lactamase	beta-lactam antibiotic	5	9	0.642857	0.104107	0	0.67052	0.258209
CARD_102490_TM_#05	CARD_102490_TM_#05	antibiotic inactivation enzyme; class C beta-lactamase	beta-lactam antibiotic	4	9	0.642857	0	0	0.738096	0.246032
CARD_102559_TM_#01	CARD_102559_TM_#01	antibiotic target replacement protein; dfrB7	diaminopyrimidine antibiotic	5	9	0.642857	0.748769	0	0	0.24959
CARD_101425_TM_#01	CARD_101425_TM_#01	efflux pump complex or subunit conferring antibiotic resistance; norA	fluoroquinolone antibiotic	4	9	0.642857	0	0.121084	0	0.0403614
CARD_101497_TM_#08	CARD_101497_TM_#08	protein(s) conferring antibiotic resistance via molecular bypass; vanR gene in vanC cluster	glycopeptide antibiotic	6	9	0.642857	0	0	0.865554	0.288518
CARD_100028_TM_#01	CARD_100028_TM_#01	antibiotic target protection protein; msrE	macrolide antibiotic	5	9	0.642857	0	0.370656	0.794399	0.388352
CARD_102098_TM_#11	CARD_102098_TM_#11	gene altering cell wall charge; MCR phosphoethanolamine transferase	peptide antibiotic	4	9	0.642857	0.185814	0	0.568392	0.251402
CARD_100657_TM_#06	CARD_100657_TM_#06	antibiotic inactivation enzyme; chloramphenicol acetyltransferase (CAT)	phenicol antibiotic	3	9	0.642857	0	0	0.89263	0.297543
CARD_100030_TM_#02	CARD_100030_TM_#02	antibiotic inactivation enzyme; FosA2	phosphonic acid antibiotic	5	9	0.642857	0	0	0.919911	0.306637
RESF_302855_TM_#05	RESF_302855_TM_#05	antibiotic target replacement protein; sul2	sulfonamide antibiotic	4	9	0.642857	0.195967	0.385344	0.963672	0.514994
NCBI_207508_TM_#04	NCBI_207508_TM_#04	antibiotic inactivation enzyme; AAC(6')-I	aminoglycoside antibiotic	6	8	0.571429	0	0	0.95852	0.319507
CARD_104744_TM_#11	CARD_104744_TM_#11	antibiotic inactivation enzyme; ANT(3'')-Ia	antibiotic molecule	7	8	0.571429	0	0	0.714282	0.238094
CARD_104744_TM_#04	CARD_104744_TM_#04	antibiotic inactivation enzyme; ANT(3'')-Ia	antibiotic molecule	7	8	0.571429	0	0	0.69124	0.230413
CARD_102655_TM_#01	CARD_102655_TM_#01	efflux pump complex or subunit conferring antibiotic resistance; RanA	antibiotic molecule	4	8	0.571429	0.0445337	0.0388699	0.0434257	0.0422764
CARD_102231_TM_#01	CARD_102231_TM_#01	efflux pump complex or subunit conferring antibiotic resistance; MuxB	antibiotic molecule	4	8	0.571429	0.0319876	0.0913367	0	0.0411081
CARD_100170_TM_#04	CARD_100170_TM_#04	antibiotic inactivation enzyme; OXA-12	beta-lactam antibiotic	6	8	0.571429	0.270607	0	0.913846	0.394818
CARD_102369_TM_#11	CARD_102369_TM_#11	antibiotic inactivation enzyme; OXA beta-lactamase	beta-lactam antibiotic	5	8	0.571429	0	0	1.15309	0.384364
CARD_102490_TM_#10	CARD_102490_TM_#10	antibiotic inactivation enzyme; class C beta-lactamase	beta-lactam antibiotic	4	8	0.571429	0	0	1.06759	0.355862
CARD_102369_TM_#10	CARD_102369_TM_#10	antibiotic inactivation enzyme; OXA beta-lactamase	beta-lactam antibiotic	5	8	0.571429	0	0	0.945182	0.315061
NCBI_200165_TM_#09	NCBI_200165_TM_#09	antibiotic inactivation enzyme; subclass B3 (metallo-) beta-lactamase	beta-lactam antibiotic	5	8	0.571429	0.435703	0	0.426873	0.287525
CARD_100073_TM_#07	CARD_100073_TM_#07	antibiotic inactivation enzyme; PER-4	beta-lactam antibiotic	6	8	0.571429	0	0	0.773706	0.257902
CARD_102356_TM_#04	CARD_102356_TM_#04	antibiotic inactivation enzyme; BlaB beta-lactamase	beta-lactam antibiotic	6	8	0.571429	0.497435	0	0.0995926	0.199009
CARD_102870_TM_#01	CARD_102870_TM_#01	antibiotic inactivation enzyme; OXA-926	beta-lactam antibiotic	6	8	0.571429	0	0	0.118245	0.039415
CARD_100926_TM_#01	CARD_100926_TM_#01	antibiotic inactivation enzyme; OXA-18	beta-lactam antibiotic	6	8	0.571429	0	0	0.107646	0.035882
CARD_102022_TM_#05	CARD_102022_TM_#05	antibiotic target protection protein; quinolone resistance protein (qnr)	fluoroquinolone antibiotic	3	8	0.571429	0.0652081	0	0.612704	0.225971
NCBI_207191_TM_#05	NCBI_207191_TM_#05	protein(s) conferring antibiotic resistance via molecular bypass; vanS gene in vanC cluster	glycopeptide antibiotic	6	8	0.571429	0	0	0.863656	0.287885
CARD_102067_TM_#02	CARD_102067_TM_#02	efflux pump complex or subunit conferring antibiotic resistance; msbA	metronidazole	4	8	0.571429	0	0	0.880473	0.293491
CARD_100701_TM_#05	CARD_100701_TM_#05	antibiotic inactivation enzyme; chloramphenicol acetyltransferase (CAT)	phenicol antibiotic	3	8	0.571429	0	0	1.14646	0.382154
CARD_101305_TM_#01	CARD_101305_TM_#01	antibiotic target protection protein; RbpA	rifamycin antibiotic	5	8	0.571429	0	0.388294	0	0.129431
RESF_302928_TM_#06	RESF_302928_TM_#06	efflux pump complex or subunit conferring antibiotic resistance; tet(G)	tetracycline antibiotic	4	8	0.571429	1.31602	0.595531	0	0.637183
RESF_302928_TM_#07	RESF_302928_TM_#07	efflux pump complex or subunit conferring antibiotic resistance; tet(G)	tetracycline antibiotic	4	8	0.571429	0.430839	0.233959	0.0956627	0.253487
RESF_300102_TM_#07	RESF_300102_TM_#07	antibiotic inactivation enzyme; AAC(3)-Ia	aminoglycoside antibiotic	7	7	0.5	0.18508	0.727872	0.34387	0.41894
CARD_100103_TM_#04	CARD_100103_TM_#04	antibiotic inactivation enzyme; ANT(3'')-Ia	antibiotic molecule	7	7	0.5	0	0	0.531504	0.177168
CARD_100460_TM_#03	CARD_100460_TM_#03	antibiotic inactivation enzyme; OXA-164	beta-lactam antibiotic	6	7	0.5	0	0	1.41061	0.470204
CARD_101695_TM_#14	CARD_101695_TM_#14	antibiotic inactivation enzyme; CMY beta-lactamase	beta-lactam antibiotic	7	7	0.5	0	0.208494	0.797412	0.335302
CARD_104723_TM_#03	CARD_104723_TM_#03	antibiotic inactivation enzyme; PJM-1	beta-lactam antibiotic	7	7	0.5	0.337778	0	0.0767312	0.13817
CARD_100475_TM_#02	CARD_100475_TM_#02	antibiotic target protection protein; QnrD2	fluoroquinolone antibiotic	4	7	0.5	0	2.66834	0	0.889445
CARD_100749_TM_#04	CARD_100749_TM_#04	protein(s) conferring antibiotic resistance via molecular bypass; vanR gene in vanA cluster	glycopeptide antibiotic	6	7	0.5	0.371629	0.294345	0.0995926	0.255189
RESF_302390_TM_#04	RESF_302390_TM_#04	protein(s) conferring antibiotic resistance via molecular bypass; vanXY gene in vanC cluster	glycopeptide antibiotic	5	7	0.5	0	0	0.531504	0.177168
NCBI_200003_TM_#02	NCBI_200003_TM_#02	gene altering cell wall charge; MCR-9.1	peptide antibiotic	5	7	0.5	0.506824	0	0.395529	0.300784
NCBI_200003_TM_#04	NCBI_200003_TM_#04	gene altering cell wall charge; MCR-9.1	peptide antibiotic	5	7	0.5	0.506824	0	0.346127	0.284317
CARD_100701_TM_#02	CARD_100701_TM_#02	antibiotic inactivation enzyme; chloramphenicol acetyltransferase (CAT)	phenicol antibiotic	3	7	0.5	0	0	0.640904	0.213635
CARD_100657_TM_#05	CARD_100657_TM_#05	antibiotic inactivation enzyme; chloramphenicol acetyltransferase (CAT)	phenicol antibiotic	3	7	0.5	0.242129	0	0.356333	0.199487
CARD_101788_TM_#03	CARD_101788_TM_#03	efflux pump complex or subunit conferring antibiotic resistance; tet(A)	tetracycline antibiotic	4	7	0.5	0	0	1.66541	0.555137
CARD_100762_TM_#01	CARD_100762_TM_#01	antibiotic inactivation enzyme; tetracycline inactivation enzyme	tetracycline antibiotic	3	7	0.5	0	0	1.55618	0.518728
RESF_302928_TM_#05	RESF_302928_TM_#05	efflux pump complex or subunit conferring antibiotic resistance; tet(G)	tetracycline antibiotic	4	7	0.5	0.996304	0	0	0.332101
CARD_100762_TM_#03	CARD_100762_TM_#03	antibiotic inactivation enzyme; tetracycline inactivation enzyme	tetracycline antibiotic	3	7	0.5	0	0	0.688766	0.229589
CARD_100441_TM_#05	CARD_100441_TM_#05	efflux pump complex or subunit conferring antibiotic resistance; tet(Y)	tetracycline antibiotic	4	7	0.5	0	0	0.620789	0.20693
CARD_100148_TM_#07	CARD_100148_TM_#07	efflux pump complex or subunit conferring antibiotic resistance; tet(E)	tetracycline antibiotic	4	7	0.5	0	0	0.604835	0.201612
CARD_104616_TM_#11	CARD_104616_TM_#11	antibiotic target protection protein; tetracycline-resistant ribosomal protection protein	tetracycline antibiotic	3	7	0.5	0	0.285893	0.29597	0.193954
CARD_100263_TM_#06	CARD_100263_TM_#06	antibiotic inactivation enzyme; APH(3')-Ia	aminoglycoside antibiotic	7	6	0.428571	0	0	0.569469	0.189823
CARD_100460_TM_#06	CARD_100460_TM_#06	antibiotic inactivation enzyme; OXA-164	beta-lactam antibiotic	6	6	0.428571	0	0	1.45117	0.483723
CARD_103314_TM_#08	CARD_103314_TM_#08	antibiotic inactivation enzyme; CTX-M beta-lactamase	beta-lactam antibiotic	5	6	0.428571	0	0	0.941736	0.313912
CARD_100182_TM_#04	CARD_100182_TM_#04	antibiotic inactivation enzyme; SRT-1	beta-lactam antibiotic	6	6	0.428571	0	0	0.923495	0.307832
CARD_100182_TM_#12	CARD_100182_TM_#12	antibiotic inactivation enzyme; SRT-1	beta-lactam antibiotic	6	6	0.428571	0	0	0.70194	0.23398
CARD_102417_TM_#03	CARD_102417_TM_#03	antibiotic inactivation enzyme; OXA beta-lactamase	beta-lactam antibiotic	5	6	0.428571	0.252708	0	0.428569	0.227092
CARD_100182_TM_#01	CARD_100182_TM_#01	antibiotic inactivation enzyme; SRT-1	beta-lactam antibiotic	6	6	0.428571	0	0	0.677229	0.225743
CARD_100182_TM_#06	CARD_100182_TM_#06	antibiotic inactivation enzyme; SRT-1	beta-lactam antibiotic	6	6	0.428571	0	0	0.655383	0.218461
CARD_102356_TM_#03	CARD_102356_TM_#03	antibiotic inactivation enzyme; BlaB beta-lactamase	beta-lactam antibiotic	6	6	0.428571	0.24959	0	0.350291	0.19996
CARD_100460_TM_#02	CARD_100460_TM_#02	antibiotic inactivation enzyme; OXA-164	beta-lactam antibiotic	6	6	0.428571	0	0	0.561653	0.187218
NCBI_200165_TM_#05	NCBI_200165_TM_#05	antibiotic inactivation enzyme; subclass B3 (metallo-) beta-lactamase	beta-lactam antibiotic	5	6	0.428571	0	0	0.495472	0.165157
CARD_102354_TM_#02	CARD_102354_TM_#02	antibiotic inactivation enzyme; HERA-1	beta-lactam antibiotic	6	6	0.428571	0	0	0.184072	0.0613574
NCBI_207191_TM_#09	NCBI_207191_TM_#09	protein(s) conferring antibiotic resistance via molecular bypass; vanS gene in vanC cluster	glycopeptide antibiotic	6	6	0.428571	0	0	1.0104	0.336799
CARD_100903_TM_#03	CARD_100903_TM_#03	protein(s) conferring antibiotic resistance via molecular bypass; vanS gene in vanC cluster	glycopeptide antibiotic	6	6	0.428571	0	0	0.133253	0.0444178
CARD_100023_TM_#02	CARD_100023_TM_#02	antibiotic inactivation enzyme; lnuA	lincosamide antibiotic	4	6	0.428571	0.105588	0	0.549346	0.218311
CARD_102098_TM_#08	CARD_102098_TM_#08	gene altering cell wall charge; MCR phosphoethanolamine transferase	peptide antibiotic	4	6	0.428571	0.263237	0	0.445549	0.236262
CARD_100953_TM_#01	CARD_100953_TM_#01	efflux pump complex or subunit conferring antibiotic resistance; cmlB1	phenicol antibiotic	4	6	0.428571	0	0	0.075085	0.0250283
CARD_100441_TM_#02	CARD_100441_TM_#02	efflux pump complex or subunit conferring antibiotic resistance; tet(Y)	tetracycline antibiotic	4	6	0.428571	0	0	0.66438	0.22146
CARD_100263_TM_#07	CARD_100263_TM_#07	antibiotic inactivation enzyme; APH(3')-Ia	aminoglycoside antibiotic	7	5	0.357143	0	0	1.32876	0.44292
RESF_300102_TM_#06	RESF_300102_TM_#06	antibiotic inactivation enzyme; AAC(3)-Ia	aminoglycoside antibiotic	7	5	0.357143	0.242988	0	0.357095	0.200028
RESF_300070_TM_#01	RESF_300070_TM_#01	antibiotic inactivation enzyme; aphA15	aminoglycoside antibiotic	7	5	0.357143	0.0514871	0.236601	0	0.0960294
CARD_100799_TM_#03	CARD_100799_TM_#03	efflux pump complex or subunit conferring antibiotic resistance; adeB	antibiotic molecule	4	5	0.357143	0	0	1.71935	0.573116
CARD_100103_TM_#08	CARD_100103_TM_#08	antibiotic inactivation enzyme; ANT(3'')-Ia	antibiotic molecule	7	5	0.357143	0	0	1.20796	0.402654
CARD_104744_TM_#07	CARD_104744_TM_#07	antibiotic inactivation enzyme; ANT(3'')-Ia	antibiotic molecule	7	5	0.357143	0	0	0.368692	0.122897
CARD_102276_TM_#01	CARD_102276_TM_#01	efflux pump complex or subunit conferring antibiotic resistance; AxyY	antibiotic molecule	4	5	0.357143	0	0	0.078882	0.026294
CARD_102065_TM_#01	CARD_102065_TM_#01	efflux pump complex or subunit conferring antibiotic resistance; efrB	antibiotic molecule	4	5	0.357143	0	0	0.06944	0.0231467
CARD_101319_TM_#01	CARD_101319_TM_#01	efflux pump complex or subunit conferring antibiotic resistance; mdtN	antibiotic molecule	4	5	0.357143	0.00946157	0	0.0416866	0.0170494
CARD_100460_TM_#07	CARD_100460_TM_#07	antibiotic inactivation enzyme; OXA-164	beta-lactam antibiotic	6	5	0.357143	0	0	1.32723	0.44241
CARD_101695_TM_#03	CARD_101695_TM_#03	antibiotic inactivation enzyme; CMY beta-lactamase	beta-lactam antibiotic	7	5	0.357143	0	0	1.32015	0.440051
CARD_104442_TM_#03	CARD_104442_TM_#03	antibiotic inactivation enzyme; TER-1	beta-lactam antibiotic	6	5	0.357143	0	0.200401	0.732461	0.310954
CARD_103412_TM_#03	CARD_103412_TM_#03	antibiotic inactivation enzyme; GOB beta-lactamase	beta-lactam antibiotic	6	5	0.357143	0.44036	0	0.140674	0.193678
CARD_102490_TM_#03	CARD_102490_TM_#03	antibiotic inactivation enzyme; class C beta-lactamase	beta-lactam antibiotic	4	5	0.357143	0	0	0.577722	0.192574
CARD_100182_TM_#11	CARD_100182_TM_#11	antibiotic inactivation enzyme; SRT-1	beta-lactam antibiotic	6	5	0.357143	0	0	0.483735	0.161245
CARD_102864_TM_#09	CARD_102864_TM_#09	antibiotic inactivation enzyme; OXA beta-lactamase	beta-lactam antibiotic	5	5	0.357143	0	0	0.474557	0.158186
NCBI_200165_TM_#08	NCBI_200165_TM_#08	antibiotic inactivation enzyme; subclass B3 (metallo-) beta-lactamase	beta-lactam antibiotic	5	5	0.357143	0.100953	0	0.367977	0.15631
CARD_100169_TM_#01	CARD_100169_TM_#01	antibiotic inactivation enzyme; OXA beta-lactamase	beta-lactam antibiotic	5	5	0.357143	0	0	0.46182	0.15394
ARGA_401412_TM_#03	ARGA_401412_TM_#03	antibiotic inactivation enzyme; ADC beta-lactamase	beta-lactam antibiotic	5	5	0.357143	0	0	0.442968	0.147656
CARD_102420_TM_#04	CARD_102420_TM_#04	antibiotic inactivation enzyme; OXA-464	beta-lactam antibiotic	6	5	0.357143	0	0	0.37208	0.124027
CARD_102356_TM_#09	CARD_102356_TM_#09	antibiotic inactivation enzyme; BlaB beta-lactamase	beta-lactam antibiotic	6	5	0.357143	0.326041	0	0	0.10868
ARGA_400947_TM_#01	ARGA_400947_TM_#01	antibiotic inactivation enzyme; OXA-9	beta-lactam antibiotic	6	5	0.357143	0	0	0.16741	0.0558032
NCBI_207191_TM_#04	NCBI_207191_TM_#04	protein(s) conferring antibiotic resistance via molecular bypass; vanS gene in vanC cluster	glycopeptide antibiotic	6	5	0.357143	0	0	1.08014	0.360047
RESF_302390_TM_#06	RESF_302390_TM_#06	protein(s) conferring antibiotic resistance via molecular bypass; vanXY gene in vanC cluster	glycopeptide antibiotic	5	5	0.357143	0	0	0.830475	0.276825
RESF_302390_TM_#01	RESF_302390_TM_#01	protein(s) conferring antibiotic resistance via molecular bypass; vanXY gene in vanC cluster	glycopeptide antibiotic	5	5	0.357143	0	0	0.715334	0.238445
NCBI_207191_TM_#02	NCBI_207191_TM_#02	protein(s) conferring antibiotic resistance via molecular bypass; vanS gene in vanC cluster	glycopeptide antibiotic	6	5	0.357143	0	0	0.543584	0.181195
CARD_104523_TM_#01	CARD_104523_TM_#01	protein(s) conferring antibiotic resistance via molecular bypass; vanT gene in vanE cluster	glycopeptide antibiotic	5	5	0.357143	0	0	0.0720901	0.02403
CARD_100741_TM_#02	CARD_100741_TM_#02	antibiotic inactivation enzyme; lnuB	lincosamide antibiotic	4	5	0.357143	0	0	0.081505	0.0271683
CARD_101191_TM_#01	CARD_101191_TM_#01	antibiotic inactivation enzyme; EreD	macrolide antibiotic	5	5	0.357143	0.0351324	0.0269076	0	0.02068
CARD_102631_TM_#01	CARD_102631_TM_#01	gene altering cell wall charge; ArnT	peptide antibiotic	5	5	0.357143	0	0	0.684067	0.228022
CARD_102131_TM_#05	CARD_102131_TM_#05	gene altering cell wall charge; MCR-4.2	peptide antibiotic	5	5	0.357143	0.629694	0	0	0.209898
NCBI_200003_TM_#01	NCBI_200003_TM_#01	gene altering cell wall charge; MCR-9.1	peptide antibiotic	5	5	0.357143	0.0833592	0.13168	0.259462	0.158167
CARD_102186_TM_#01	CARD_102186_TM_#01	efflux pump complex or subunit conferring antibiotic resistance; flo	phenicol antibiotic	4	5	0.357143	0	0.355011	0	0.118337
CARD_102070_TM_#01	CARD_102070_TM_#01	efflux pump complex or subunit conferring antibiotic resistance; efpA	rifamycin antibiotic	4	5	0.357143	0	0.0587407	0.0104216	0.0230541
CARD_101574_TM_#01	CARD_101574_TM_#01	efflux pump complex or subunit conferring antibiotic resistance; tap	tetracycline antibiotic	4	5	0.357143	0.0261289	0	0.0312649	0.0191313
CARD_100574_TM_#02	CARD_100574_TM_#02	efflux pump complex or subunit conferring antibiotic resistance; adeJ	antibiotic molecule	4	4	0.285714	0	0	0.269936	0.0899787
CARD_104593_TM_#01	CARD_104593_TM_#01	antibiotic target protection protein; lsaD	antibiotic molecule	5	4	0.285714	0	0	0.053116	0.0177053
NCBI_200165_TM_#04	NCBI_200165_TM_#04	antibiotic inactivation enzyme; subclass B3 (metallo-) beta-lactamase	beta-lactam antibiotic	5	4	0.285714	0.151429	0	0.422022	0.19115
NCBI_200162_TM_#05	NCBI_200162_TM_#05	antibiotic inactivation enzyme; subclass B3 (metallo-) beta-lactamase	beta-lactam antibiotic	5	4	0.285714	0.151429	0	0.422022	0.19115
CARD_103420_TM_#04	CARD_103420_TM_#04	antibiotic inactivation enzyme; GOB beta-lactamase	beta-lactam antibiotic	6	4	0.285714	0.346525	0	0.147373	0.164632
CARD_103568_TM_#05	CARD_103568_TM_#05	antibiotic inactivation enzyme; class A beta-lactamase	beta-lactam antibiotic	4	4	0.285714	0	0.133601	0.329106	0.154235
CARD_102356_TM_#06	CARD_102356_TM_#06	antibiotic inactivation enzyme; BlaB beta-lactamase	beta-lactam antibiotic	6	4	0.285714	0.172336	0	0.241868	0.138068
NCBI_200162_TM_#04	NCBI_200162_TM_#04	antibiotic inactivation enzyme; subclass B3 (metallo-) beta-lactamase	beta-lactam antibiotic	5	4	0.285714	0	0	0.409903	0.136634
CARD_100107_TM_#02	CARD_100107_TM_#02	antibiotic inactivation enzyme; IND-7	beta-lactam antibiotic	7	4	0.285714	0	0	0.389802	0.129934
NCBI_200165_TM_#03	NCBI_200165_TM_#03	antibiotic inactivation enzyme; subclass B3 (metallo-) beta-lactamase	beta-lactam antibiotic	5	4	0.285714	0	0	0.381634	0.127211
ARGA_401412_TM_#09	ARGA_401412_TM_#09	antibiotic inactivation enzyme; ADC beta-lactamase	beta-lactam antibiotic	5	4	0.285714	0	0	0.37513	0.125043
NCBI_205975_TM_#01	NCBI_205975_TM_#01	antibiotic inactivation enzyme; ACT-77	beta-lactam antibiotic	6	4	0.285714	0	0	0.128073	0.0426911
NCBI_206018_TM_#01	NCBI_206018_TM_#01	antibiotic inactivation enzyme; CME beta-lactamase	beta-lactam antibiotic	5	4	0.285714	0.126984	0	0	0.0423281
CARD_104414_TM_#01	CARD_104414_TM_#01	antibiotic inactivation enzyme; RUB-1	beta-lactam antibiotic	6	4	0.285714	0	0	0.0551644	0.0183881
CARD_100696_TM_#01	CARD_100696_TM_#01	antibiotic inactivation enzyme; OXA-198	beta-lactam antibiotic	6	4	0.285714	0.055025	0	0	0.0183417
CARD_102660_TM_#03	CARD_102660_TM_#03	efflux pump complex or subunit conferring antibiotic resistance; qacH	disinfecting agents and antiseptics	4	4	0.285714	0	0	0.306857	0.102286
CARD_100475_TM_#01	CARD_100475_TM_#01	antibiotic target protection protein; QnrD2	fluoroquinolone antibiotic	4	4	0.285714	0	2.28714	0	0.762382
CARD_102022_TM_#07	CARD_102022_TM_#07	antibiotic target protection protein; quinolone resistance protein (qnr)	fluoroquinolone antibiotic	3	4	0.285714	0.48254	0	0.219738	0.234093
CARD_101497_TM_#04	CARD_101497_TM_#04	protein(s) conferring antibiotic resistance via molecular bypass; vanR gene in vanC cluster	glycopeptide antibiotic	6	4	0.285714	0	0	0.946559	0.31552
RESF_302390_TM_#05	RESF_302390_TM_#05	protein(s) conferring antibiotic resistance via molecular bypass; vanXY gene in vanC cluster	glycopeptide antibiotic	5	4	0.285714	0	0	0.946559	0.31552
CARD_104571_TM_#05	CARD_104571_TM_#05	protein(s) conferring antibiotic resistance via molecular bypass; vanR gene in vanO cluster	glycopeptide antibiotic	6	4	0.285714	0	0	0.544681	0.18156
NCBI_207191_TM_#06	NCBI_207191_TM_#06	protein(s) conferring antibiotic resistance via molecular bypass; vanS gene in vanC cluster	glycopeptide antibiotic	6	4	0.285714	0	0	0.532117	0.177372
CARD_100023_TM_#07	CARD_100023_TM_#07	antibiotic inactivation enzyme; lnuA	lincosamide antibiotic	4	4	0.285714	0	0	0.412009	0.137336
NCBI_202076_TM_#02	NCBI_202076_TM_#02	antibiotic inactivation enzyme; lnuF	lincosamide antibiotic	4	4	0.285714	0.371185	0	0	0.123728
CARD_100028_TM_#02	CARD_100028_TM_#02	antibiotic target protection protein; msrE	macrolide antibiotic	5	4	0.285714	0	0.384912	0.714191	0.366368
CARD_102192_TM_#01	CARD_102192_TM_#01	efflux pump complex or subunit conferring antibiotic resistance; Escherichia coli emrE	macrolide antibiotic	5	4	0.285714	0.183769	0	0	0.0612565
CARD_100701_TM_#03	CARD_100701_TM_#03	antibiotic inactivation enzyme; chloramphenicol acetyltransferase (CAT)	phenicol antibiotic	3	4	0.285714	0	0	0.737985	0.245995
CARD_101354_TM_#01	CARD_101354_TM_#01	antibiotic inactivation enzyme; Pseudomonas aeruginosa catB6	phenicol antibiotic	4	4	0.285714	0	0	0.0761623	0.0253874
CARD_104616_TM_#04	CARD_104616_TM_#04	antibiotic target protection protein; tetracycline-resistant ribosomal protection protein	tetracycline antibiotic	3	4	0.285714	0	0.508254	0	0.169418
RESF_302928_TM_#08	RESF_302928_TM_#08	efflux pump complex or subunit conferring antibiotic resistance; tet(G)	tetracycline antibiotic	4	4	0.285714	0.193016	0.26031	0	0.151109
RESF_303017_TM_#04	RESF_303017_TM_#04	antibiotic target protection protein; tetracycline-resistant ribosomal protection protein	tetracycline antibiotic	3	4	0.285714	0	0.100903	0.26446	0.121788
NCBI_205890_TM_#05	NCBI_205890_TM_#05	antibiotic inactivation enzyme; ANT(3'')-IIc	aminoglycoside antibiotic	6	3	0.214286	0	0.400309	0.125466	0.175258
CARD_100938_TM_#04	CARD_100938_TM_#04	antibiotic inactivation enzyme; APH(3')-IIc	aminoglycoside antibiotic	7	3	0.214286	0.212746	0	0.114623	0.109123
CARD_101190_TM_#02	CARD_101190_TM_#02	antibiotic inactivation enzyme; AAC(6')-Ic	aminoglycoside antibiotic	7	3	0.214286	0	0	0.282179	0.0940596
CARD_102049_TM_#07	CARD_102049_TM_#07	efflux pump complex or subunit conferring antibiotic resistance; oqxA	antibiotic molecule	4	3	0.214286	0	0	0.724778	0.241593
CARD_101782_TM_#02	CARD_101782_TM_#02	efflux pump complex or subunit conferring antibiotic resistance; mtrD	antibiotic molecule	4	3	0.214286	0.29395	0	0	0.0979834
CARD_101809_TM_#02	CARD_101809_TM_#02	efflux pump complex or subunit conferring antibiotic resistance; smeB	antibiotic molecule	4	3	0.214286	0	0.0735861	0.0787811	0.0507891
CARD_101902_TM_#01	CARD_101902_TM_#01	efflux pump complex or subunit conferring antibiotic resistance; patA	antibiotic molecule	4	3	0.214286	0.0391933	0	0	0.0130644
CARD_100180_TM_#05	CARD_100180_TM_#05	antibiotic inactivation enzyme; CTX-M beta-lactamase	beta-lactam antibiotic	5	3	0.214286	0	0	0.62381	0.207937
CARD_103314_TM_#06	CARD_103314_TM_#06	antibiotic inactivation enzyme; CTX-M beta-lactamase	beta-lactam antibiotic	5	3	0.214286	0	0	0.618014	0.206005
CARD_102132_TM_#05	CARD_102132_TM_#05	antibiotic inactivation enzyme; OXA beta-lactamase	beta-lactam antibiotic	5	3	0.214286	0	0	0.569469	0.189823
CARD_102478_TM_#03	CARD_102478_TM_#03	protein modulating permeability to antibiotic; Klebsiella pneumoniae OmpK37	beta-lactam antibiotic	5	3	0.214286	0	0	0.544422	0.181474
CARD_103568_TM_#02	CARD_103568_TM_#02	antibiotic inactivation enzyme; class A beta-lactamase	beta-lactam antibiotic	4	3	0.214286	0	0.183418	0.309483	0.1643
CARD_100460_TM_#01	CARD_100460_TM_#01	antibiotic inactivation enzyme; OXA-164	beta-lactam antibiotic	6	3	0.214286	0	0	0.468549	0.156183
CARD_100300_TM_#04	CARD_100300_TM_#04	antibiotic inactivation enzyme; class C beta-lactamase	beta-lactam antibiotic	4	3	0.214286	0	0.217559	0.232918	0.150159
CARD_100460_TM_#05	CARD_100460_TM_#05	antibiotic inactivation enzyme; OXA-164	beta-lactam antibiotic	6	3	0.214286	0	0	0.40047	0.13349
CARD_100027_TM_#02	CARD_100027_TM_#02	antibiotic inactivation enzyme; DHA-15	beta-lactam antibiotic	6	3	0.214286	0	0	0.366231	0.122077
CARD_100027_TM_#01	CARD_100027_TM_#01	antibiotic inactivation enzyme; DHA-15	beta-lactam antibiotic	6	3	0.214286	0	0	0.340973	0.113658
CARD_102166_TM_#08	CARD_102166_TM_#08	antibiotic inactivation enzyme; OXA beta-lactamase	beta-lactam antibiotic	5	3	0.214286	0	0	0.318902	0.106301
CARD_100107_TM_#05	CARD_100107_TM_#05	antibiotic inactivation enzyme; IND-7	beta-lactam antibiotic	7	3	0.214286	0	0	0.304866	0.101622
CARD_104409_TM_#06	CARD_104409_TM_#06	antibiotic inactivation enzyme; class A beta-lactamase	beta-lactam antibiotic	4	3	0.214286	0.263971	0	0	0.0879903
CARD_100169_TM_#08	CARD_100169_TM_#08	antibiotic inactivation enzyme; OXA beta-lactamase	beta-lactam antibiotic	5	3	0.214286	0	0	0.259215	0.086405
NCBI_200162_TM_#02	NCBI_200162_TM_#02	antibiotic inactivation enzyme; subclass B3 (metallo-) beta-lactamase	beta-lactam antibiotic	5	3	0.214286	0	0	0.245755	0.0819183
CARD_100007_TM_#04	CARD_100007_TM_#04	antibiotic inactivation enzyme; CARB-5	beta-lactam antibiotic	6	3	0.214286	0	0.139083	0	0.046361
CARD_104434_TM_#01	CARD_104434_TM_#01	antibiotic inactivation enzyme; SPR-1	beta-lactam antibiotic	6	3	0.214286	0.0331431	0	0	0.0110477
RESF_303047_TM_#03	RESF_303047_TM_#03	antibiotic target replacement protein; trimethoprim resistant dihydrofolate reductase dfr	diaminopyrimidine antibiotic	4	3	0.214286	0	0	0.31597	0.105323
CARD_102897_TM_#01	CARD_102897_TM_#01	antibiotic target replacement protein; DfrA36	diaminopyrimidine antibiotic	5	3	0.214286	0	0	0.0583972	0.0194657
CARD_100542_TM_#04	CARD_100542_TM_#04	antibiotic target protection protein; quinolone resistance protein (qnr)	fluoroquinolone antibiotic	3	3	0.214286	0	0	0.605436	0.201812
CARD_101103_TM_#04	CARD_101103_TM_#04	antibiotic target protection protein; msrA	macrolide antibiotic, lincosamide antibiotic, streptogramin antibiotic	5	3	0.214286	0	0	0.441671	0.147224
CARD_100568_TM_#01	CARD_100568_TM_#01	antibiotic target modifying enzyme; ErmF	macrolide antibiotic, lincosamide antibiotic, streptogramin antibiotic	6	3	0.214286	0.135739	0	0	0.0452463
CARD_100914_TM_#01	CARD_100914_TM_#01	antibiotic target modifying enzyme; ErmG	macrolide antibiotic, lincosamide antibiotic, streptogramin antibiotic	6	3	0.214286	0.11945	0	0	0.0398167
CARD_102632_TM_#01	CARD_102632_TM_#01	efflux pump complex or subunit conferring antibiotic resistance; LptD	peptide antibiotic	4	3	0.214286	0	0	0.630309	0.210103
CARD_102131_TM_#02	CARD_102131_TM_#02	gene altering cell wall charge; MCR-4.2	peptide antibiotic	5	3	0.214286	0.387657	0	0	0.129219
CARD_102098_TM_#05	CARD_102098_TM_#05	gene altering cell wall charge; MCR phosphoethanolamine transferase	peptide antibiotic	4	3	0.214286	0	0	0.236343	0.0787811
CARD_102366_TM_#01	CARD_102366_TM_#01	gene altering cell wall charge; ICR-Mc	peptide antibiotic	5	3	0.214286	0.0391933	0	0	0.0130644
CARD_100657_TM_#02	CARD_100657_TM_#02	antibiotic inactivation enzyme; chloramphenicol acetyltransferase (CAT)	phenicol antibiotic	3	3	0.214286	0.631769	0	0.329608	0.320459
CARD_100295_TM_#09	CARD_100295_TM_#09	efflux pump complex or subunit conferring antibiotic resistance; Rhodococcus fascians cmr	phenicol antibiotic	4	3	0.214286	0	0.311883	0	0.103961
CARD_100657_TM_#10	CARD_100657_TM_#10	antibiotic inactivation enzyme; chloramphenicol acetyltransferase (CAT)	phenicol antibiotic	3	3	0.214286	0.24963	0	0	0.0832099
CARD_102357_TM_#01	CARD_102357_TM_#01	antibiotic inactivation enzyme; Agrobacterium fabrum chloramphenicol acetyltransferase	phenicol antibiotic	4	3	0.214286	0	0.0219952	0.0401553	0.0207168
CARD_100030_TM_#03	CARD_100030_TM_#03	antibiotic inactivation enzyme; FosA2	phosphonic acid antibiotic	5	3	0.214286	0	0	0.242414	0.0808048
CARD_100441_TM_#03	CARD_100441_TM_#03	efflux pump complex or subunit conferring antibiotic resistance; tet(Y)	tetracycline antibiotic	4	3	0.214286	0	0	0.893893	0.297964
CARD_100148_TM_#04	CARD_100148_TM_#04	efflux pump complex or subunit conferring antibiotic resistance; tet(E)	tetracycline antibiotic	4	3	0.214286	0	0	0.786653	0.262218
RESF_302928_TM_#02	RESF_302928_TM_#02	efflux pump complex or subunit conferring antibiotic resistance; tet(G)	tetracycline antibiotic	4	3	0.214286	0.664864	0	0	0.221621
NCBI_200489_TM_#14	NCBI_200489_TM_#14	antibiotic target protection protein; tetracycline-resistant ribosomal protection protein	tetracycline antibiotic	3	3	0.214286	0.365498	0	0	0.121833
NCBI_202084_TM_#04	NCBI_202084_TM_#04	antibiotic inactivation enzyme; aminoglycoside modifying enzyme	aminoglycoside antibiotic	3	2	0.142857	0	0	1.33928	0.446426
CARD_101190_TM_#04	CARD_101190_TM_#04	antibiotic inactivation enzyme; AAC(6')-Ic	aminoglycoside antibiotic	7	2	0.142857	0.402117	0	0.564358	0.322158
CARD_100431_TM_#02	CARD_100431_TM_#02	antibiotic inactivation enzyme; AAC(3)-IIa	aminoglycoside antibiotic	7	2	0.142857	0	0	0.562696	0.187565
CARD_101024_TM_#01	CARD_101024_TM_#01	antibiotic inactivation enzyme; APH(3')-VIa	aminoglycoside antibiotic	7	2	0.142857	0	0	0.267856	0.0892852
CARD_102007_TM_#08	CARD_102007_TM_#08	antibiotic inactivation enzyme; AAC(6')-Ian	aminoglycoside antibiotic	7	2	0.142857	0	0	0.253544	0.0845148
CARD_101024_TM_#06	CARD_101024_TM_#06	antibiotic inactivation enzyme; APH(3')-VIa	aminoglycoside antibiotic	7	2	0.142857	0.208215	0	0	0.0694049
CARD_101024_TM_#02	CARD_101024_TM_#02	antibiotic inactivation enzyme; APH(3')-VIa	aminoglycoside antibiotic	7	2	0.142857	0.202935	0	0	0.0676451
RESF_300070_TM_#03	RESF_300070_TM_#03	antibiotic inactivation enzyme; aphA15	aminoglycoside antibiotic	7	2	0.142857	0.138896	0	0	0.0462985
CARD_100103_TM_#05	CARD_100103_TM_#05	antibiotic inactivation enzyme; ANT(3'')-Ia	antibiotic molecule	7	2	0.142857	0	0	1.32876	0.44292
CARD_102049_TM_#02	CARD_102049_TM_#02	efflux pump complex or subunit conferring antibiotic resistance; oqxA	antibiotic molecule	4	2	0.142857	0.527942	0	0.44292	0.323621
CARD_104744_TM_#05	CARD_104744_TM_#05	antibiotic inactivation enzyme; ANT(3'')-Ia	antibiotic molecule	7	2	0.142857	0	0	0.892852	0.297617
CARD_100103_TM_#03	CARD_100103_TM_#03	antibiotic inactivation enzyme; ANT(3'')-Ia	antibiotic molecule	7	2	0.142857	0	0	0.408849	0.136283
CARD_104741_TM_#02	CARD_104741_TM_#02	protein(s) and two-component regulatory system modulating antibiotic efflux; leuO	antibiotic molecule	3	2	0.142857	0.314343	0	0	0.104781
CARD_104744_TM_#06	CARD_104744_TM_#06	antibiotic inactivation enzyme; ANT(3'')-Ia	antibiotic molecule	7	2	0.142857	0	0	0.184728	0.061576
NCBI_205123_TM_#02	NCBI_205123_TM_#02	efflux pump complex or subunit conferring antibiotic resistance; acrB	antibiotic molecule	4	2	0.142857	0	0	0.0615663	0.0205221
CARD_100601_TM_#01	CARD_100601_TM_#01	protein(s) and two-component regulatory system modulating antibiotic efflux; AcrS	antibiotic molecule	3	2	0.142857	0.0281722	0	0.0319448	0.020039
NCBI_205123_TM_#01	NCBI_205123_TM_#01	efflux pump complex or subunit conferring antibiotic resistance; acrB	antibiotic molecule	4	2	0.142857	0.024127	0	0.0338615	0.0193295
CARD_102417_TM_#08	CARD_102417_TM_#08	antibiotic inactivation enzyme; OXA beta-lactamase	beta-lactam antibiotic	5	2	0.142857	0.475919	0	0.507922	0.327947
CARD_100531_TM_#05	CARD_100531_TM_#05	antibiotic inactivation enzyme; SHV beta-lactamase	beta-lactam antibiotic	6	2	0.142857	0	0	0.88584	0.29528
CARD_100182_TM_#02	CARD_100182_TM_#02	antibiotic inactivation enzyme; SRT-1	beta-lactam antibiotic	6	2	0.142857	0	0	0.423268	0.141089
ARGA_401412_TM_#18	ARGA_401412_TM_#18	antibiotic inactivation enzyme; ADC beta-lactamase	beta-lactam antibiotic	5	2	0.142857	0	0	0.386853	0.128951
CARD_100794_TM_#06	CARD_100794_TM_#06	antibiotic inactivation enzyme; OXA-215	beta-lactam antibiotic	6	2	0.142857	0	0	0.379646	0.126549
NCBI_200165_TM_#07	NCBI_200165_TM_#07	antibiotic inactivation enzyme; subclass B3 (metallo-) beta-lactamase	beta-lactam antibiotic	5	2	0.142857	0	0	0.325771	0.10859
CARD_104409_TM_#05	CARD_104409_TM_#05	antibiotic inactivation enzyme; class A beta-lactamase	beta-lactam antibiotic	4	2	0.142857	0.301681	0	0	0.10056
CARD_100182_TM_#07	CARD_100182_TM_#07	antibiotic inactivation enzyme; SRT-1	beta-lactam antibiotic	6	2	0.142857	0	0	0.294448	0.0981492
CARD_102166_TM_#05	CARD_102166_TM_#05	antibiotic inactivation enzyme; OXA beta-lactamase	beta-lactam antibiotic	5	2	0.142857	0	0	0.279739	0.0932463
CARD_101200_TM_#05	CARD_101200_TM_#05	antibiotic inactivation enzyme; Sed-1	beta-lactam antibiotic	6	2	0.142857	0	0.267201	0	0.0890671
CARD_100300_TM_#03	CARD_100300_TM_#03	antibiotic inactivation enzyme; class C beta-lactamase	beta-lactam antibiotic	4	2	0.142857	0	0	0.243505	0.0811684
CARD_100336_TM_#05	CARD_100336_TM_#05	antibiotic inactivation enzyme; CTX-M beta-lactamase	beta-lactam antibiotic	5	2	0.142857	0	0	0.235434	0.078478
CARD_101961_TM_#07	CARD_101961_TM_#07	antibiotic inactivation enzyme; FONA-2	beta-lactam antibiotic	6	2	0.142857	0.234641	0	0	0.0782136
CARD_100306_TM_#09	CARD_100306_TM_#09	antibiotic inactivation enzyme; CARB-23	beta-lactam antibiotic	6	2	0.142857	0	0	0.227316	0.0757719
CARD_100336_TM_#01	CARD_100336_TM_#01	antibiotic inactivation enzyme; CTX-M beta-lactamase	beta-lactam antibiotic	5	2	0.142857	0	0	0.219738	0.0732461
NCBI_200162_TM_#07	NCBI_200162_TM_#07	antibiotic inactivation enzyme; subclass B3 (metallo-) beta-lactamase	beta-lactam antibiotic	5	2	0.142857	0	0	0.213436	0.0711454
CARD_100300_TM_#07	CARD_100300_TM_#07	antibiotic inactivation enzyme; class C beta-lactamase	beta-lactam antibiotic	4	2	0.142857	0.0893593	0	0.122077	0.0704787
CARD_103568_TM_#07	CARD_103568_TM_#07	antibiotic inactivation enzyme; class A beta-lactamase	beta-lactam antibiotic	4	2	0.142857	0	0	0.205441	0.0684803
CARD_101695_TM_#01	CARD_101695_TM_#01	antibiotic inactivation enzyme; CMY beta-lactamase	beta-lactam antibiotic	7	2	0.142857	0	0	0.199762	0.0665874
CARD_104409_TM_#12	CARD_104409_TM_#12	antibiotic inactivation enzyme; class A beta-lactamase	beta-lactam antibiotic	4	2	0.142857	0.197978	0	0	0.0659927
CARD_100336_TM_#07	CARD_100336_TM_#07	antibiotic inactivation enzyme; CTX-M beta-lactamase	beta-lactam antibiotic	5	2	0.142857	0	0	0.193887	0.0646289
CARD_101347_TM_#10	CARD_101347_TM_#10	antibiotic inactivation enzyme; class A beta-lactamase	beta-lactam antibiotic	4	2	0.142857	0.0905043	0	0.096747	0.0624171
CARD_104409_TM_#03	CARD_104409_TM_#03	antibiotic inactivation enzyme; class A beta-lactamase	beta-lactam antibiotic	4	2	0.142857	0.186332	0	0	0.0621108
CARD_103568_TM_#01	CARD_103568_TM_#01	antibiotic inactivation enzyme; class A beta-lactamase	beta-lactam antibiotic	4	2	0.142857	0	0	0.182049	0.0606829
ARGA_401412_TM_#16	ARGA_401412_TM_#16	antibiotic inactivation enzyme; ADC beta-lactamase	beta-lactam antibiotic	5	2	0.142857	0	0	0.178548	0.0595159
CARD_102864_TM_#08	CARD_102864_TM_#08	antibiotic inactivation enzyme; OXA beta-lactamase	beta-lactam antibiotic	5	2	0.142857	0.0652081	0.0974924	0	0.0542335
CARD_103412_TM_#01	CARD_103412_TM_#01	antibiotic inactivation enzyme; GOB beta-lactamase	beta-lactam antibiotic	6	2	0.142857	0.150794	0	0	0.0502646
NCBI_206018_TM_#02	NCBI_206018_TM_#02	antibiotic inactivation enzyme; CME beta-lactamase	beta-lactam antibiotic	5	2	0.142857	0	0	0.0798937	0.0266312
CARD_101350_TM_#01	CARD_101350_TM_#01	antibiotic inactivation enzyme; THIN-B	beta-lactam antibiotic	7	2	0.142857	0	0.0392459	0	0.013082
CARD_100443_TM_#01	CARD_100443_TM_#01	antibiotic inactivation enzyme; blaF	beta-lactam antibiotic	6	2	0.142857	0	0	0.0213455	0.00711518
RESF_303127_TM_#01	RESF_303127_TM_#01	antibiotic target replacement protein; dfrA7	diaminopyrimidine antibiotic	5	2	0.142857	0	0.0952977	0.183115	0.0928043
CARD_102027_TM_#06	CARD_102027_TM_#06	antibiotic target replacement protein; dfrA6 from Proteus mirabilis	diaminopyrimidine antibiotic	5	2	0.142857	0	0.228714	0	0.0762382
RESF_303047_TM_#01	RESF_303047_TM_#01	antibiotic target replacement protein; trimethoprim resistant dihydrofolate reductase dfr	diaminopyrimidine antibiotic	4	2	0.142857	0	0	0.174313	0.0581045
CARD_104502_TM_#01	CARD_104502_TM_#01	efflux pump complex or subunit conferring antibiotic resistance; sdrM	disinfecting agents and antiseptics	4	2	0.142857	0	0	0.0493898	0.0164633
CARD_100542_TM_#07	CARD_100542_TM_#07	antibiotic target protection protein; quinolone resistance protein (qnr)	fluoroquinolone antibiotic	3	2	0.142857	0	0	0.183115	0.0610384
NCBI_207191_TM_#03	NCBI_207191_TM_#03	protein(s) conferring antibiotic resistance via molecular bypass; vanS gene in vanC cluster	glycopeptide antibiotic	6	2	0.142857	0	0	2.32851	0.77617
CARD_100237_TM_#01	CARD_100237_TM_#01	antibiotic target protection protein; lsaE	lincosamide antibiotic	5	2	0.142857	0	0	0.0237831	0.00792772
CARD_100871_TM_#03	CARD_100871_TM_#03	antibiotic target modifying enzyme; ErmX	macrolide antibiotic	6	2	0.142857	0	0.218619	0	0.0728731
RESF_302576_TM_#05	RESF_302576_TM_#05	antibiotic inactivation enzyme; macrolide esterase	macrolide antibiotic	4	2	0.142857	0.185592	0	0	0.0618641
RESF_302576_TM_#03	RESF_302576_TM_#03	antibiotic inactivation enzyme; macrolide esterase	macrolide antibiotic	4	2	0.142857	0.150794	0	0	0.0502646
CARD_102538_TM_#01	CARD_102538_TM_#01	antibiotic inactivation enzyme; mphN	macrolide antibiotic	5	2	0.142857	0	0	0.0292568	0.00975226
CARD_101103_TM_#07	CARD_101103_TM_#07	antibiotic target protection protein; msrA	macrolide antibiotic, lincosamide antibiotic, streptogramin antibiotic	5	2	0.142857	0	0	0.241868	0.0806225
CARD_102098_TM_#06	CARD_102098_TM_#06	gene altering cell wall charge; MCR phosphoethanolamine transferase	peptide antibiotic	4	2	0.142857	0	0	0.48701	0.162337
CARD_102131_TM_#04	CARD_102131_TM_#04	gene altering cell wall charge; MCR-4.2	peptide antibiotic	5	2	0.142857	0.298625	0	0	0.0995418
CARD_102186_TM_#06	CARD_102186_TM_#06	efflux pump complex or subunit conferring antibiotic resistance; flo	phenicol antibiotic	4	2	0.142857	0	0	0.214038	0.071346
CARD_100572_TM_#02	CARD_100572_TM_#02	antibiotic inactivation enzyme; catB10	phenicol antibiotic	4	2	0.142857	0	0	0.0583376	0.0194459
CARD_100030_TM_#01	CARD_100030_TM_#01	antibiotic inactivation enzyme; FosA2	phosphonic acid antibiotic	5	2	0.142857	0	0	0.243451	0.0811504
CARD_100441_TM_#04	CARD_100441_TM_#04	efflux pump complex or subunit conferring antibiotic resistance; tet(Y)	tetracycline antibiotic	4	2	0.142857	0	0	0.322156	0.107385
RESF_303017_TM_#06	RESF_303017_TM_#06	antibiotic target protection protein; tetracycline-resistant ribosomal protection protein	tetracycline antibiotic	3	2	0.142857	0	0	0.265752	0.088584
NCBI_200489_TM_#13	NCBI_200489_TM_#13	antibiotic target protection protein; tetracycline-resistant ribosomal protection protein	tetracycline antibiotic	3	2	0.142857	0	0.122526	0.0949114	0.072479
RESF_303017_TM_#02	RESF_303017_TM_#02	antibiotic target protection protein; tetracycline-resistant ribosomal protection protein	tetracycline antibiotic	3	2	0.142857	0	0.103961	0.111412	0.071791
CARD_100762_TM_#08	CARD_100762_TM_#08	antibiotic inactivation enzyme; tetracycline inactivation enzyme	tetracycline antibiotic	3	2	0.142857	0	0	0.210091	0.0700304
CARD_101185_TM_#01	CARD_101185_TM_#01	efflux pump complex or subunit conferring antibiotic resistance; tet(D)	tetracycline antibiotic	4	2	0.142857	0	0	0.0693697	0.0231232
RESF_302975_TM_#02	RESF_302975_TM_#02	antibiotic target protection protein; tet(S)	tetracycline antibiotic	4	2	0.142857	0	0	0.0322508	0.0107503
CARD_100431_TM_#03	CARD_100431_TM_#03	antibiotic inactivation enzyme; AAC(3)-IIa	aminoglycoside antibiotic	7	1	0.0714286	0	0	0.618965	0.206322
CARD_100938_TM_#06	CARD_100938_TM_#06	antibiotic inactivation enzyme; APH(3')-IIc	aminoglycoside antibiotic	7	1	0.0714286	0	0	0.206322	0.0687739
CARD_100938_TM_#08	CARD_100938_TM_#08	antibiotic inactivation enzyme; APH(3')-IIc	aminoglycoside antibiotic	7	1	0.0714286	0	0	0.156956	0.0523187
NCBI_207508_TM_#06	NCBI_207508_TM_#06	antibiotic inactivation enzyme; AAC(6')-I	aminoglycoside antibiotic	6	1	0.0714286	0	0	0.0967133	0.0322378
NCBI_202122_TM_#02	NCBI_202122_TM_#02	antibiotic inactivation enzyme; AAC(6')-If	aminoglycoside antibiotic	7	1	0.0714286	0	0	0.0941736	0.0313912
CARD_101190_TM_#01	CARD_101190_TM_#01	antibiotic inactivation enzyme; AAC(6')-Ic	aminoglycoside antibiotic	7	1	0.0714286	0	0	0.0915175	0.0305058
CARD_100938_TM_#03	CARD_100938_TM_#03	antibiotic inactivation enzyme; APH(3')-IIc	aminoglycoside antibiotic	7	1	0.0714286	0.0861679	0	0	0.0287226
RESF_300029_TM_#06	RESF_300029_TM_#06	antibiotic inactivation enzyme; ANT(6)-I	aminoglycoside antibiotic	6	1	0.0714286	0	0	0.07382	0.0246067
CARD_101339_TM_#05	CARD_101339_TM_#05	antibiotic inactivation enzyme; aadA7	aminoglycoside antibiotic	8	1	0.0714286	0.0313338	0	0	0.0104446
CARD_102089_TM_#01	CARD_102089_TM_#01	antibiotic inactivation enzyme; AAC(2')-IIa	aminoglycoside antibiotic	7	1	0.0714286	0	0	0.0153306	0.00511019
NCBI_205319_TM_#02	NCBI_205319_TM_#02	antibiotic inactivation enzyme; APH(6)-Ic	aminoglycoside antibiotic	7	1	0.0714286	0	0	0.015306	0.00510201
CARD_100574_TM_#01	CARD_100574_TM_#01	efflux pump complex or subunit conferring antibiotic resistance; adeJ	antibiotic molecule	4	1	0.0714286	0	0	0.44292	0.14764
CARD_100103_TM_#06	CARD_100103_TM_#06	antibiotic inactivation enzyme; ANT(3'')-Ia	antibiotic molecule	7	1	0.0714286	0	0	0.0759291	0.0253097
CARD_101948_TM_#01	CARD_101948_TM_#01	efflux pump complex or subunit conferring antibiotic resistance; mexN	antibiotic molecule	4	1	0.0714286	0	0	0.0262604	0.00875345
CARD_101936_TM_#01	CARD_101936_TM_#01	efflux pump complex or subunit conferring antibiotic resistance; TriC	antibiotic molecule	4	1	0.0714286	0	0	0.0129258	0.0043086
CARD_100079_TM_#01	CARD_100079_TM_#01	protein(s) and two-component regulatory system modulating antibiotic efflux; gadX	antibiotic molecule	3	1	0.0714286	0	0	0.0116968	0.00389892
CARD_100072_TM_#11	CARD_100072_TM_#11	antibiotic inactivation enzyme; class C beta-lactamase	beta-lactam antibiotic	4	1	0.0714286	0	0	1.09869	0.366231
CARD_102132_TM_#04	CARD_102132_TM_#04	antibiotic inactivation enzyme; OXA beta-lactamase	beta-lactam antibiotic	5	1	0.0714286	0	0	0.44292	0.14764
CARD_100182_TM_#14	CARD_100182_TM_#14	antibiotic inactivation enzyme; SRT-1	beta-lactam antibiotic	6	1	0.0714286	0	0	0.423268	0.141089
CARD_102166_TM_#07	CARD_102166_TM_#07	antibiotic inactivation enzyme; OXA beta-lactamase	beta-lactam antibiotic	5	1	0.0714286	0	0	0.33219	0.11073
CARD_104409_TM_#10	CARD_104409_TM_#10	antibiotic inactivation enzyme; class A beta-lactamase	beta-lactam antibiotic	4	1	0.0714286	0.226261	0	0	0.0754203
CARD_100182_TM_#13	CARD_100182_TM_#13	antibiotic inactivation enzyme; SRT-1	beta-lactam antibiotic	6	1	0.0714286	0	0	0.225743	0.0752477
CARD_103810_TM_#05	CARD_103810_TM_#05	antibiotic inactivation enzyme; OXA-727	beta-lactam antibiotic	6	1	0.0714286	0	0	0.223213	0.0744043
CARD_102369_TM_#05	CARD_102369_TM_#05	antibiotic inactivation enzyme; OXA beta-lactamase	beta-lactam antibiotic	5	1	0.0714286	0	0	0.22146	0.07382
CARD_100794_TM_#04	CARD_100794_TM_#04	antibiotic inactivation enzyme; OXA-215	beta-lactam antibiotic	6	1	0.0714286	0	0	0.166095	0.055365
CARD_100306_TM_#07	CARD_100306_TM_#07	antibiotic inactivation enzyme; CARB-23	beta-lactam antibiotic	6	1	0.0714286	0	0	0.164804	0.0549346
CARD_102166_TM_#06	CARD_102166_TM_#06	antibiotic inactivation enzyme; OXA beta-lactamase	beta-lactam antibiotic	5	1	0.0714286	0	0	0.156325	0.0521082
CARD_100027_TM_#03	CARD_100027_TM_#03	antibiotic inactivation enzyme; DHA-15	beta-lactam antibiotic	6	1	0.0714286	0	0	0.149822	0.0499405
CARD_103810_TM_#06	CARD_103810_TM_#06	antibiotic inactivation enzyme; OXA-727	beta-lactam antibiotic	6	1	0.0714286	0	0	0.133928	0.0446426
CARD_100306_TM_#04	CARD_100306_TM_#04	antibiotic inactivation enzyme; CARB-23	beta-lactam antibiotic	6	1	0.0714286	0	0	0.126772	0.0422574
NCBI_200058_TM_#07	NCBI_200058_TM_#07	antibiotic inactivation enzyme; BcII	beta-lactam antibiotic	7	1	0.0714286	0	0	0.125413	0.0418043
CARD_102386_TM_#03	CARD_102386_TM_#03	antibiotic inactivation enzyme; GOB-16	beta-lactam antibiotic	7	1	0.0714286	0	0	0.119032	0.0396773
RESF_301768_TM_#04	RESF_301768_TM_#04	antibiotic inactivation enzyme; PC1 beta-lactamase (blaZ)	beta-lactam antibiotic	6	1	0.0714286	0	0	0.118121	0.0393738
CARD_103568_TM_#04	CARD_103568_TM_#04	antibiotic inactivation enzyme; class A beta-lactamase	beta-lactam antibiotic	4	1	0.0714286	0	0	0.115544	0.0385148
CARD_102166_TM_#03	CARD_102166_TM_#03	antibiotic inactivation enzyme; OXA beta-lactamase	beta-lactam antibiotic	5	1	0.0714286	0	0	0.115544	0.0385148
CARD_100300_TM_#01	CARD_100300_TM_#01	antibiotic inactivation enzyme; class C beta-lactamase	beta-lactam antibiotic	4	1	0.0714286	0	0	0.114623	0.0382077
CARD_101347_TM_#11	CARD_101347_TM_#11	antibiotic inactivation enzyme; class A beta-lactamase	beta-lactam antibiotic	4	1	0.0714286	0	0	0.112872	0.0376239
CARD_102593_TM_#07	CARD_102593_TM_#07	antibiotic inactivation enzyme; IDC-1	beta-lactam antibiotic	6	1	0.0714286	0	0	0.111606	0.0372022
CARD_102420_TM_#02	CARD_102420_TM_#02	antibiotic inactivation enzyme; OXA-464	beta-lactam antibiotic	6	1	0.0714286	0	0	0.111606	0.0372022
ARGA_401412_TM_#07	ARGA_401412_TM_#07	antibiotic inactivation enzyme; ADC beta-lactamase	beta-lactam antibiotic	5	1	0.0714286	0	0	0.110529	0.0368432
CARD_102593_TM_#04	CARD_102593_TM_#04	antibiotic inactivation enzyme; IDC-1	beta-lactam antibiotic	6	1	0.0714286	0	0	0.103021	0.0343405
CARD_101054_TM_#02	CARD_101054_TM_#02	antibiotic inactivation enzyme; EBR-1	beta-lactam antibiotic	7	1	0.0714286	0	0.0980205	0	0.0326735
CARD_100267_TM_#09	CARD_100267_TM_#09	antibiotic inactivation enzyme; OXA beta-lactamase	beta-lactam antibiotic	5	1	0.0714286	0	0	0.096747	0.032249
CARD_100902_TM_#04	CARD_100902_TM_#04	antibiotic inactivation enzyme; CGB-1	beta-lactam antibiotic	7	1	0.0714286	0.0925398	0	0	0.0308466
CARD_100907_TM_#03	CARD_100907_TM_#03	antibiotic inactivation enzyme; y56 beta-lactamase	beta-lactam antibiotic	6	1	0.0714286	0.0904925	0	0	0.0301642
CARD_100460_TM_#08	CARD_100460_TM_#08	antibiotic inactivation enzyme; OXA-164	beta-lactam antibiotic	6	1	0.0714286	0	0	0.088584	0.029528
CARD_100267_TM_#06	CARD_100267_TM_#06	antibiotic inactivation enzyme; OXA beta-lactamase	beta-lactam antibiotic	5	1	0.0714286	0	0	0.088584	0.029528
CARD_102046_TM_#07	CARD_102046_TM_#07	antibiotic inactivation enzyme; class C beta-lactamase	beta-lactam antibiotic	4	1	0.0714286	0	0	0.0830475	0.0276825
CARD_100168_TM_#07	CARD_100168_TM_#07	antibiotic inactivation enzyme; OCH-1	beta-lactam antibiotic	6	1	0.0714286	0	0	0.0830475	0.0276825
NCBI_200165_TM_#02	NCBI_200165_TM_#02	antibiotic inactivation enzyme; subclass B3 (metallo-) beta-lactamase	beta-lactam antibiotic	5	1	0.0714286	0	0	0.0805309	0.0268436
CARD_102593_TM_#05	CARD_102593_TM_#05	antibiotic inactivation enzyme; IDC-1	beta-lactam antibiotic	6	1	0.0714286	0	0	0.0765302	0.0255101
CARD_100267_TM_#08	CARD_100267_TM_#08	antibiotic inactivation enzyme; OXA beta-lactamase	beta-lactam antibiotic	5	1	0.0714286	0	0	0.07382	0.0246067
CARD_100520_TM_#03	CARD_100520_TM_#03	antibiotic inactivation enzyme; OXA beta-lactamase	beta-lactam antibiotic	5	1	0.0714286	0.0731121	0	0	0.0243707
CARD_101457_TM_#03	CARD_101457_TM_#03	antibiotic target replacement protein; mecB	beta-lactam antibiotic	4	1	0.0714286	0	0	0.0719727	0.0239909
CARD_104528_TM_#01	CARD_104528_TM_#01	antibiotic inactivation enzyme; KHM-1	beta-lactam antibiotic	7	1	0.0714286	0	0	0.0168167	0.00560557
CARD_100298_TM_#01	CARD_100298_TM_#01	antibiotic inactivation enzyme; JOHN-1	beta-lactam antibiotic	7	1	0.0714286	0	0	0.0162368	0.00541228
CARD_100894_TM_#01	CARD_100894_TM_#01	antibiotic inactivation enzyme; RCP-1	beta-lactam antibiotic	6	1	0.0714286	0	0	0.014825	0.00494166
CARD_101478_TM_#01	CARD_101478_TM_#01	antibiotic inactivation enzyme; L1 beta-lactamase	beta-lactam antibiotic	7	1	0.0714286	0	0	0.0131843	0.00439477
CARD_102658_TM_#01	CARD_102658_TM_#01	antibiotic inactivation enzyme; GPC-1	beta-lactam antibiotic	6	1	0.0714286	0.0118502	0	0	0.00395007
ARGA_401782_TM_#02	ARGA_401782_TM_#02	antibiotic target replacement protein; dfrB1	diaminopyrimidine antibiotic	5	1	0.0714286	0.344672	0	0	0.114891
CARD_101277_TM_#01	CARD_101277_TM_#01	antibiotic target replacement protein; dfrC	diaminopyrimidine antibiotic	5	1	0.0714286	0	0.180564	0	0.060188
CARD_102027_TM_#03	CARD_102027_TM_#03	antibiotic target replacement protein; dfrA6 from Proteus mirabilis	diaminopyrimidine antibiotic	5	1	0.0714286	0	0.137229	0	0.0457429
RESF_303047_TM_#02	RESF_303047_TM_#02	antibiotic target replacement protein; trimethoprim resistant dihydrofolate reductase dfr	diaminopyrimidine antibiotic	4	1	0.0714286	0	0	0.123793	0.0412643
CARD_102027_TM_#05	CARD_102027_TM_#05	antibiotic target replacement protein; dfrA6 from Proteus mirabilis	diaminopyrimidine antibiotic	5	1	0.0714286	0	0.118301	0	0.0394335
CARD_102559_TM_#02	CARD_102559_TM_#02	antibiotic target replacement protein; dfrB7	diaminopyrimidine antibiotic	5	1	0.0714286	0.114891	0	0	0.0382968
CARD_102027_TM_#01	CARD_102027_TM_#01	antibiotic target replacement protein; dfrA6 from Proteus mirabilis	diaminopyrimidine antibiotic	5	1	0.0714286	0	0.114357	0	0.0381191
RESF_303129_TM_#01	RESF_303129_TM_#01	antibiotic target replacement protein; dfrB2	diaminopyrimidine antibiotic	5	1	0.0714286	0.0731121	0	0	0.0243707
CARD_102899_TM_#01	CARD_102899_TM_#01	antibiotic target replacement protein; DfrB9	diaminopyrimidine antibiotic	5	1	0.0714286	0.0731121	0	0	0.0243707
CARD_100051_TM_#03	CARD_100051_TM_#03	antibiotic target protection protein; quinolone resistance protein (qnr)	fluoroquinolone antibiotic	3	1	0.0714286	0	0.127064	0	0.0423545
CARD_100542_TM_#01	CARD_100542_TM_#01	antibiotic target protection protein; quinolone resistance protein (qnr)	fluoroquinolone antibiotic	3	1	0.0714286	0	0	0.102212	0.0340708
CARD_102076_TM_#01	CARD_102076_TM_#01	efflux pump complex or subunit conferring antibiotic resistance; lfrA	fluoroquinolone antibiotic	4	1	0.0714286	0	0.0128448	0	0.0042816
CARD_104510_TM_#09	CARD_104510_TM_#09	protein(s) conferring antibiotic resistance via molecular bypass; vanY gene in vanA cluster	glycopeptide antibiotic	5	1	0.0714286	0	0	0.096747	0.032249
CARD_101648_TM_#10	CARD_101648_TM_#10	protein(s) conferring antibiotic resistance via molecular bypass; vanH	glycopeptide antibiotic	4	1	0.0714286	0.0925398	0	0	0.0308466
CARD_104518_TM_#02	CARD_104518_TM_#02	protein(s) conferring antibiotic resistance via molecular bypass; vanT gene in vanC cluster	glycopeptide antibiotic	5	1	0.0714286	0	0	0.0720901	0.02403
CARD_104518_TM_#01	CARD_104518_TM_#01	protein(s) conferring antibiotic resistance via molecular bypass; vanT gene in vanC cluster	glycopeptide antibiotic	5	1	0.0714286	0	0	0.055706	0.0185687
CARD_100412_TM_#04	CARD_100412_TM_#04	protein(s) conferring antibiotic resistance via molecular bypass; vanC	glycopeptide antibiotic	6	1	0.0714286	0	0	0.0255319	0.00851064
CARD_100871_TM_#05	CARD_100871_TM_#05	antibiotic target modifying enzyme; ErmX	macrolide antibiotic	6	1	0.0714286	0	0.124387	0	0.0414623
NCBI_200318_TM_#05	NCBI_200318_TM_#05	antibiotic target modifying enzyme; ErmX	macrolide antibiotic	6	1	0.0714286	0	0.0974924	0	0.0324975
CARD_101972_TM_#01	CARD_101972_TM_#01	efflux pump complex or subunit conferring antibiotic resistance; mefC	macrolide antibiotic	5	1	0.0714286	0	0.019623	0	0.00654099
CARD_100568_TM_#07	CARD_100568_TM_#07	antibiotic target modifying enzyme; ErmF	macrolide antibiotic, lincosamide antibiotic, streptogramin antibiotic	6	1	0.0714286	0.271478	0	0	0.0904925
CARD_101103_TM_#02	CARD_101103_TM_#02	antibiotic target protection protein; msrA	macrolide antibiotic, lincosamide antibiotic, streptogramin antibiotic	5	1	0.0714286	0	0	0.199185	0.066395
NCBI_200365_TM_#02	NCBI_200365_TM_#02	antibiotic target protection protein; mel	macrolide antibiotic, lincosamide antibiotic, streptogramin antibiotic	5	1	0.0714286	0.151429	0	0	0.0504763
CARD_104581_TM_#01	CARD_104581_TM_#01	antibiotic target modifying enzyme; Erm 23S ribosomal RNA methyltransferase	macrolide antibiotic, lincosamide antibiotic, streptogramin antibiotic	5	1	0.0714286	0	0	0.112872	0.0376239
CARD_101887_TM_#05	CARD_101887_TM_#05	antibiotic target protection protein; msrC	macrolide antibiotic, lincosamide antibiotic, streptogramin antibiotic	5	1	0.0714286	0	0.100201	0	0.0334002
CARD_104581_TM_#12	CARD_104581_TM_#12	antibiotic target modifying enzyme; Erm 23S ribosomal RNA methyltransferase	macrolide antibiotic, lincosamide antibiotic, streptogramin antibiotic	5	1	0.0714286	0	0	0.096747	0.032249
CARD_100568_TM_#03	CARD_100568_TM_#03	antibiotic target modifying enzyme; ErmF	macrolide antibiotic, lincosamide antibiotic, streptogramin antibiotic	6	1	0.0714286	0.0933204	0	0	0.0311068
CARD_102098_TM_#02	CARD_102098_TM_#02	gene altering cell wall charge; MCR phosphoethanolamine transferase	peptide antibiotic	4	1	0.0714286	0	0	0.206043	0.0686809
CARD_102098_TM_#07	CARD_102098_TM_#07	gene altering cell wall charge; MCR phosphoethanolamine transferase	peptide antibiotic	4	1	0.0714286	0	0	0.0837049	0.0279016
CARD_100595_TM_#01	CARD_100595_TM_#01	gene altering cell wall charge; eptA	peptide antibiotic	5	1	0.0714286	0	0	0.0546644	0.0182215
CARD_104509_TM_#05	CARD_104509_TM_#05	antibiotic inactivation enzyme; chloramphenicol acetyltransferase (CAT)	phenicol antibiotic	3	1	0.0714286	0	0.217559	0	0.0725197
CARD_104509_TM_#03	CARD_104509_TM_#03	antibiotic inactivation enzyme; chloramphenicol acetyltransferase (CAT)	phenicol antibiotic	3	1	0.0714286	0	0.147172	0	0.0490574
CARD_102186_TM_#09	CARD_102186_TM_#09	efflux pump complex or subunit conferring antibiotic resistance; flo	phenicol antibiotic	4	1	0.0714286	0	0.131017	0	0.0436723
CARD_100295_TM_#08	CARD_100295_TM_#08	efflux pump complex or subunit conferring antibiotic resistance; Rhodococcus fascians cmr	phenicol antibiotic	4	1	0.0714286	0	0.127064	0	0.0423545
CARD_101186_TM_#01	CARD_101186_TM_#01	antibiotic inactivation enzyme; catII	phenicol antibiotic	4	1	0.0714286	0	0	0.114894	0.0382979
CARD_100295_TM_#02	CARD_100295_TM_#02	efflux pump complex or subunit conferring antibiotic resistance; Rhodococcus fascians cmr	phenicol antibiotic	4	1	0.0714286	0	0.114357	0	0.0381191
CARD_101186_TM_#04	CARD_101186_TM_#04	antibiotic inactivation enzyme; catII	phenicol antibiotic	4	1	0.0714286	0	0	0.111412	0.0371373
CARD_100550_TM_#02	CARD_100550_TM_#02	efflux pump complex or subunit conferring antibiotic resistance; mdtG	phosphonic acid antibiotic	4	1	0.0714286	0	0	0.0686682	0.0228894
RESF_303017_TM_#05	RESF_303017_TM_#05	antibiotic target protection protein; tetracycline-resistant ribosomal protection protein	tetracycline antibiotic	3	1	0.0714286	0	1.14357	0	0.381191
NCBI_205958_TM_#05	NCBI_205958_TM_#05	efflux pump complex or subunit conferring antibiotic resistance; tet(35)	tetracycline antibiotic	4	1	0.0714286	0	0	0.175076	0.0583587
CARD_101920_TM_#02	CARD_101920_TM_#02	efflux pump complex or subunit conferring antibiotic resistance; tet(33)	tetracycline antibiotic	4	1	0.0714286	0	0.155942	0	0.0519806
CARD_101920_TM_#03	CARD_101920_TM_#03	efflux pump complex or subunit conferring antibiotic resistance; tet(33)	tetracycline antibiotic	4	1	0.0714286	0	0	0.111412	0.0371373
CARD_102120_TM_#01	CARD_102120_TM_#01	efflux pump complex or subunit conferring antibiotic resistance; tetA(58)	tetracycline antibiotic	4	1	0.0714286	0	0.0128448	0	0.0042816
CARD_101039_TM_#01	CARD_101039_TM_#01	efflux pump complex or subunit conferring antibiotic resistance; tet(V)	tetracycline antibiotic	4	1	0.0714286	0	0	0.0104216	0.00347388

## Sheet: S6 ARG makers drug class merged
Confers Resistance To	Gene Annotation Depth	Combined Total reads	Max	Mean raw reads	Fish Roe drain RPKM	Fish Roe avg	Normalized Abundance in RPKM Drain 1	Normalized Abundance in RPKM Drain 3	Normalized Abundance in RPKM Drain 4	Normalized Abundance in RPKM Drain 6	Shrimp drain RPKM	Shrim avg	Normalized Abundance in RPKM Drain 7	Normalized Abundance in RPKM Drain 8	Normalized Abundance in RPKM Drain 9	Normalized Abundance in RPKM Drain 10	Cheese drain RPKM	cheese avg	Normalized Abundance in RPKM Drain 11	Normalized Abundance in RPKM Drain 12	Normalized Abundance in RPKM Drain 13	Normalized Abundance in RPKM Drain 14	Normalized Abundance in RPKM Drain 15	Normalized Abundance in RPKM Drain 16
antibiotic molecule	497	22864	16193	1633.14	870.185	217.546	539.37	278.946	18.2472	33.6215	416.625	104.156	258.983	8.76283	139.384	9.49513	412.431	68.7385	73.6032	8.63754	5.825	64.5726	36.1156	223.677
aminoglycoside antibiotic	354	10872	5039	776.571	457.956	114.489	316.581	27.4898	15.2246	98.6602	83.1283	20.7821	15.0855	0	57.3864	10.6563	712.114	118.686	34.171	8.03229	7.44269	55.5734	488.507	118.387
beta-lactam antibiotic	1405	12529	7800	894.929	201.884	50.471	46.2899	76.0637	29.8236	49.7068	323.609	80.9023	130.001	9.15611	178.044	6.40785	724.729	120.788	117.172	10.3757	3.073	203.615	127.783	262.711
phenicol antibiotic	102	1295	1153	92.5	76.4266	19.1067	75.599	0	0.0372665	0.790384	16.5622	4.14056	2.01636	0.0361412	6.79292	7.7168	7.76698	1.2945	0.915062	0	0.240724	0.0849243	0.632526	5.89374
disinfecting agents and antiseptics	56	8515	7741	608.214	47.2088	11.8022	15.0826	10.0918	9.81936	12.215	31.811	7.95276	18.8253	0.120241	8.93252	3.93302	504.755	84.1258	19.4577	369.84	1.17693	3.48403	44.9748	65.8215
glycopeptide antibiotic	164	435	250	31.0714	11.7218	2.93046	9.50823	0	0	2.21359	11.6559	2.91397	3.55434	0.152418	2.31237	5.63676	34.4283	5.73805	7.93947	4.6078	20.5847	0	0.103021	1.19332
peptide antibiotic	184	2966	2063	211.857	9.68868	2.42217	0.815096	0.690481	4.53507	3.64803	9.67043	2.41761	3.85601	0.386871	1.62941	3.79814	65.0902	10.8484	30.4934	0.20508	0.321686	4.49482	5.20321	24.372
tetracycline antibiotic	185	555	434	39.6429	6.25881	1.5647	0.0532137	5.34997	0.715093	0.14053	4.69274	1.17319	0.0392459	0	2.81885	1.83465	30.921	5.1535	3.9505	1.20936	0.942265	0	14.3457	10.4732
sulfonamide antibiotic	28	177	86	12.6429	2.95401	0.738502	1.4233	0.502525	0.109229	0.918953	2.10156	0.52539	1.07651	0	0.0700146	0.955031	10.8876	1.8146	6.53948	0	0.108135	1.46071	0.499131	2.28012
fluoroquinolone antibiotic	74	930	589	66.4286	2.40613	0.601534	0.143709	0.865209	0.85855	0.538666	8.69705	2.17426	0.877759	0.0143144	7.79214	0.0128448	25.1142	4.1857	6.72854	0.623764	0.137143	3.77729	2.1719	11.6756
diaminopyrimidine antibiotic	77	47	41	3.35714	1.35456	0.338639	0	1.35456	0	0	0.874463	0.218616	0	0	0.874463	0	1.25527	0.209212	0.211114	0.0227258	0	0.438635	0.34334	0.239458
macrolide antibiotic, lincosamide antibiotic, streptogramin antibiotic	64	73	46	5.21429	0.771416	0.192854	0.151429	0	0	0.619987	0.52904	0.13226	0	0.100201	0.42884	0	7.31199	1.21866	3.10044	2.93048	0	0	1.00446	0.276607
nucleoside antibiotic	12	42	35	3	0.76128	0.19032	0.444191	0	0	0.317089	0	0	0	0	0	0	1.3351	0.222517	0.196456	0	0	0	1.13865	0
macrolide antibiotic	104	368	296	26.2857	0.555288	0.138822	0	0.336386	0	0.218902	1.80089	0.450221	1.22997	0.440499	0.042292	0.088128	23.9892	3.9982	0.239698	19.3093	0.0292568	3.97178	0.302291	0.136857
lincosamide antibiotic	33	351	171	25.0714	0.476773	0.119193	0	0.371185	0.105588	0	0	0	0	0	0	0	16.3162	2.71936	3.3875	2.36089	5.17519	2.62103	0.344436	2.42713
phosphonic acid antibiotic	48	453	307	32.3571	0.426816	0.106704	0	0	0.371515	0.055301	6.3086	1.57715	0.574717	5.69153	0.0423545	0	13.1104	2.18506	4.53861	1.98062	2.38358	0.0513416	2.19508	1.96113
rifamycin antibiotic	19	400	210	28.5714	0	0	0	0	0	0	4.38304	1.09576	0.0784663	0	2.44523	1.85934	2.25643	0.376072	0.389582	1.51215	0	0.0242731	0.304579	0.0258516
metronidazole	8	32	17	2.28571	0	0	0	0	0	0	0.926917	0.231729	0.484244	0	0.442673	0	2.69542	0.449236	0.275549	0	0.368507	0.110529	0.0956627	1.84517
For vizualization table below was used with AB classes with less than 100 reads across all 16 samples combined to "other"
Confers Resistance To	Gene Annotation Depth	Combined Total reads	Max	Mean raw reads	Fish Roe drain RPKM	Fish Roe avg	Normalized Abundance in RPKM Drain 1	Normalized Abundance in RPKM Drain 3	Normalized Abundance in RPKM Drain 4	Normalized Abundance in RPKM Drain 6	Shrimp drain RPKM	Shrim avg	Normalized Abundance in RPKM Drain 7	Normalized Abundance in RPKM Drain 8	Normalized Abundance in RPKM Drain 9	Normalized Abundance in RPKM Drain 10	Cheese drain RPKM	cheese avg	Normalized Abundance in RPKM Drain 11	Normalized Abundance in RPKM Drain 12	Normalized Abundance in RPKM Drain 13	Normalized Abundance in RPKM Drain 14	Normalized Abundance in RPKM Drain 15	Normalized Abundance in RPKM Drain 16
antibiotic molecule	497	22864	16193	1633.14	870.185	217.546	539.37	278.946	18.2472	33.6215	416.625	104.156	258.983	8.76283	139.384	9.49513	412.431	68.7385	73.6032	8.63754	5.825	64.5726	36.1156	223.677
beta-lactam antibiotic	1405	12529	7800	894.929	201.884	50.471	46.2899	76.0637	29.8236	49.7068	323.609	80.9023	130.001	9.15611	178.044	6.40785	724.729	120.788	117.172	10.3757	3.073	203.615	127.783	262.711
aminoglycoside antibiotic	354	10872	5039	776.571	457.956	114.489	316.581	27.4898	15.2246	98.6602	83.1283	20.7821	15.0855	0	57.3864	10.6563	712.114	118.686	34.171	8.03229	7.44269	55.5734	488.507	118.387
disinfecting agents and antiseptics	56	8515	7741	608.214	47.2088	11.8022	15.0826	10.0918	9.81936	12.215	31.811	7.95276	18.8253	0.120241	8.93252	3.93302	504.755	84.1258	19.4577	369.84	1.17693	3.48403	44.9748	65.8215
peptide antibiotic	184	2966	2063	211.857	9.68868	2.42217	0.815096	0.690481	4.53507	3.64803	9.67043	2.41761	3.85601	0.386871	1.62941	3.79814	65.0902	10.8484	30.4934	0.20508	0.321686	4.49482	5.20321	24.372
phenicol antibiotic	102	1295	1153	92.5	76.4266	19.1067	75.599	0	0.0372665	0.790384	16.5622	4.14056	2.01636	0.0361412	6.79292	7.7168	7.76698	1.2945	0.915062	0	0.240724	0.0849243	0.632526	5.89374
fluoroquinolone antibiotic	74	930	589	66.4286	2.40613	0.601534	0.143709	0.865209	0.85855	0.538666	8.69705	2.17426	0.877759	0.0143144	7.79214	0.0128448	25.1142	4.1857	6.72854	0.623764	0.137143	3.77729	2.1719	11.6756
tetracycline antibiotic	185	555	434	39.6429	6.25881	1.5647	0.0532137	5.34997	0.715093	0.14053	4.69274	1.17319	0.0392459	0	2.81885	1.83465	30.921	5.1535	3.9505	1.20936	0.942265	0	14.3457	10.4732
phosphonic acid antibiotic	48	453	307	32.3571	0.426816	0.106704	0	0	0.371515	0.055301	6.3086	1.57715	0.574717	5.69153	0.0423545	0	13.1104	2.18506	4.53861	1.98062	2.38358	0.0513416	2.19508	1.96113
glycopeptide antibiotic	164	435	250	31.0714	11.7218	2.93046	9.50823	0	0	2.21359	11.6559	2.91397	3.55434	0.152418	2.31237	5.63676	34.4283	5.73805	7.93947	4.6078	20.5847	0	0.103021	1.19332
rifamycin antibiotic	19	400	210	28.5714	0	0	0	0	0	0	4.38304	1.09576	0.0784663	0	2.44523	1.85934	2.25643	0.376072	0.389582	1.51215	0	0.0242731	0.304579	0.0258516
other	189	371	225	26.5	5.84126	1.46032	2.01892	1.85708	0.109229	1.85603	4.43198	1.10799	1.56076	0.100201	1.81599	0.955031	23.4854	3.91423	10.323	2.95321	0.476642	2.00988	3.08124	4.64135
macrolide antibiotic	104	368	296	26.2857	0.555288	0.138822	0	0.336386	0	0.218902	1.80089	0.450221	1.22997	0.440499	0.042292	0.088128	23.9892	3.9982	0.239698	19.3093	0.0292568	3.97178	0.302291	0.136857
lincosamide antibiotic	33	351	171	25.0714	0.476773	0.119193	0	0.371185	0.105588	0	0	0	0	0	0	0	16.3162	2.71936	3.3875	2.36089	5.17519	2.62103	0.344436	2.42713
sulfonamide antibiotic	28	177	86	12.6429	2.95401	0.738502	1.4233	0.502525	0.109229	0.918953	2.10156	0.52539	1.07651	0	0.0700146	0.955031	10.8876	1.8146	6.53948	0	0.108135	1.46071	0.499131	2.28012

## Sheet: S7 ARG makers mechanisms merged
Classification	Gene Annotation Depth	Combined Total reads	Max	Mean raw reads	Fish Roe drain RPKM (SUM)	Avg Fish Roe Drain RPKM	Normalized Abundance in RPKM Drain 1	Normalized Abundance in RPKM Drain 3	Normalized Abundance in RPKM Drain 4	Normalized Abundance in RPKM Drain 6	Shrimp drain RPKM (SUM)	Avg Shrimp Drain RPKM	Normalized Abundance in RPKM Drain 7	Normalized Abundance in RPKM Drain 8	Normalized Abundance in RPKM Drain 9	Normalized Abundance in RPKM Drain 10	Cheese drain RPKM (SUM)	Cheese drain Avg RPKM	Normalized Abundance in RPKM Drain 11	Normalized Abundance in RPKM Drain 12	Normalized Abundance in RPKM Drain 13	Normalized Abundance in RPKM Drain 14	Normalized Abundance in RPKM Drain 15	Normalized Abundance in RPKM Drain 16
efflux pump complex or subunit	676	27995	22232	1999.64	941.403	235.351	620.574	262.297	24.2427	34.2894	459.692	114.923	276.359	6.60193	153.768	22.9635	841.67	140.278	94.007	375.942	6.72091	66.7631	85.6848	212.552
antibiotic inactivation enzyme	2016	24300	13470	1735.71	663.968	165.992	364.065	104.328	45.3414	150.233	417.49	104.372	146.297	14.6511	237.745	18.7963	1496.38	249.396	157.444	40.6613	18.4955	262.866	625.359	391.553
efflux pump regulation	86	6484	3954	463.143	57.631	14.4078	8.78148	32.1259	5.04055	11.6831	12.5743	3.14357	6.5491	2.74948	3.22109	0.0545904	127.902	21.3169	14.1264	4.82193	1.62215	7.61233	6.54886	93.17
gene altering cell wall charge	141	1928	1320	137.714	7.73089	1.93272	0.749774	0.332389	3.27465	3.37408	2.74206	0.685515	2.25069	0.0858862	0.405481	0	41.5024	6.91706	22.8873	0.0862679	0.0280656	3.65841	4.72983	10.1125
antibiotic target alteration	168	800	477	57.1429	12.4646	3.11614	9.50823	0.0797039	0.517917	2.35873	12.983	3.24574	4.05059	0.331124	2.96449	5.63676	42.1353	7.02255	9.01554	4.6078	20.7062	0.178969	0.257918	7.36888
protein modulating permeability	27	611	416	43.6429	0.928941	0.232235	0	0.17642	0.717389	0.0351324	0.346951	0.0867378	0.305113	0	0.041838	0	19.888	3.31467	4.63844	0	0.0896731	0.634522	0.795725	13.7296
antibiotic target modifying enzyme	66	438	369	31.2857	0.778996	0.194749	0.0653222	0	0	0.713673	4.68093	1.17023	0	0.440499	0.442293	3.79814	7.15144	1.19191	3.30886	2.4594	0.0576721	0	1.03597	0.289533
antibiotic target replacement protein	114	275	166	19.6429	4.30857	1.07714	1.4233	1.85708	0.109229	0.918953	2.97602	0.744006	1.07651	0	0.944477	0.955031	14.0189	2.33649	7.10891	1.4685	0.108135	1.97132	0.842471	2.51958
antibiotic target protection protein	123	202	133	14.4286	1.63221	0.408053	0.151429	0.865209	0.615576	0	11.4212	2.85529	1.05032	0.100201	10.081	0.189651	8.19741	1.36623	1.23425	1.65351	0.4706	2.07838	0.491841	2.26883
Classification	Gene Annotation Depth	Combined Total reads	Max	Mean raw reads	Fish Roe drain RPKM (SUM)	Avg Fish Roe Drain RPKM	Normalized Abundance in RPKM Drain 1	Normalized Abundance in RPKM Drain 3	Normalized Abundance in RPKM Drain 4	Normalized Abundance in RPKM Drain 6	Shrimp drain RPKM (SUM)	Avg Shrimp Drain RPKM	Normalized Abundance in RPKM Drain 7	Normalized Abundance in RPKM Drain 8	Normalized Abundance in RPKM Drain 9	Normalized Abundance in RPKM Drain 10	Cheese drain RPKM (SUM)	Cheese drain Avg RPKM	Normalized Abundance in RPKM Drain 11	Normalized Abundance in RPKM Drain 12	Normalized Abundance in RPKM Drain 13	Normalized Abundance in RPKM Drain 14	Normalized Abundance in RPKM Drain 15	Normalized Abundance in RPKM Drain 16
efflux pump complex or subunit	676	27995	22232	1999.64	941.403	235.351	620.574	262.297	24.2427	34.2894	459.692	114.923	276.359	6.60193	153.768	22.9635	841.67	140.278	94.007	375.942	6.72091	66.7631	85.6848	212.552
antibiotic inactivation enzyme	2016	24300	13470	1735.71	663.968	165.992	364.065	104.328	45.3414	150.233	417.49	104.372	146.297	14.6511	237.745	18.7963	1496.38	249.396	157.444	40.6613	18.4955	262.866	625.359	391.553
efflux pump regulation	86	6484	3954	463.143	57.631	14.4078	8.78148	32.1259	5.04055	11.6831	12.5743	3.14357	6.5491	2.74948	3.22109	0.0545904	127.902	21.3169	14.1264	4.82193	1.62215	7.61233	6.54886	93.17
gene altering cell wall charge	141	1928	1320	137.714	7.73089	1.93272	0.749774	0.332389	3.27465	3.37408	2.74206	0.685515	2.25069	0.0858862	0.405481	0	41.5024	6.91706	22.8873	0.0862679	0.0280656	3.65841	4.72983	10.1125
antibiotic target alteration	168	800	477	57.1429	12.4646	3.11614	9.50823	0.0797039	0.517917	2.35873	12.983	3.24574	4.05059	0.331124	2.96449	5.63676	42.1353	7.02255	9.01554	4.6078	20.7062	0.178969	0.257918	7.36888
protein modulating permeability	27	611	416	43.6429	0.928941	0.232235	0	0.17642	0.717389	0.0351324	0.346951	0.0867378	0.305113	0	0.041838	0	19.888	3.31467	4.63844	0	0.0896731	0.634522	0.795725	13.7296
antibiotic target modifying enzyme	66	438	369	31.2857	0.778996	0.194749	0.0653222	0	0	0.713673	4.68093	1.17023	0	0.440499	0.442293	3.79814	7.15144	1.19191	3.30886	2.4594	0.0576721	0	1.03597	0.289533
antibiotic target replacement protein	114	275	166	19.6429	4.30857	1.07714	1.4233	1.85708	0.109229	0.918953	2.97602	0.744006	1.07651	0	0.944477	0.955031	14.0189	2.33649	7.10891	1.4685	0.108135	1.97132	0.842471	2.51958
antibiotic target protection protein	123	202	133	14.4286	1.63221	0.408053	0.151429	0.865209	0.615576	0	11.4212	2.85529	1.05032	0.100201	10.081	0.189651	8.19741	1.36623	1.23425	1.65351	0.4706	2.07838	0.491841	2.26883

## Sheet: S8 Rel. abundance food drains
Genus	Taxonomy	Combined total reads	Fish Roe Drain Relative abundance (n=4)	Shrimp Drain Relative Abundance (n=4)	Cheese Roe Relative Abundance (n=6)		Genera included in the biofilm model		Genera included in the biofilm drain model
Pseudomonas	Bacteria; Proteobacteria; Gammaproteobacteria; Pseudomonadales; Pseudomonadaceae; Pseudomonas	21467936	0.424536	0.0493934	0.17096				Genus	Taxonomy	Combined Abundance	Fish Roe Drain Relative abundance (n=4)	Shrimp Drain Relative Abundance (n=4)	Cheese Roe Relative Abundance (n=6)
Brevundimonas	Bacteria; Proteobacteria; Alphaproteobacteria; Caulobacterales; Caulobacteraceae; Brevundimonas	7831628	0.0189312	0.347478	0.0123774				Acinetobacter	Bacteria; Proteobacteria; Gammaproteobacteria; Moraxellales; Moraxellaceae; Acinetobacter	4307595	0.0218389	0.00641197	0.0906204
Acinetobacter	Bacteria; Proteobacteria; Gammaproteobacteria; Moraxellales; Moraxellaceae; Acinetobacter	4307595	0.0218389	0.00641197	0.0906204				Aeromonas	Bacteria; Proteobacteria; Gammaproteobacteria; Aeromonadales; Aeromonadaceae; Aeromonas	2518078	0.0327504	0.00332405	0.0359816
Azonexus	Bacteria; Proteobacteria; Gammaproteobacteria; Burkholderiales; Rhodocyclaceae; Azonexus	3215366	0.0971721	0.000181187	0.000344546				Brevundimonas	Bacteria; Proteobacteria; Alphaproteobacteria; Caulobacterales; Caulobacteraceae; Brevundimonas	7831628	0.0189312	0.347478	0.0123774
Moraxella	Bacteria; Proteobacteria; Gammaproteobacteria; Pseudomonadales; Moraxellaceae; Moraxella_A	2776903	0.00108981	0.00130174	0.0710382				Carnobacterium	Bacteria; Firmicutes; Bacilli; Lactobacillales; Carnobacteriaceae; Carnobacterium	80547	7.70406e-05	0.00157667	0.00124117
Aeromonas	Bacteria; Proteobacteria; Gammaproteobacteria; Aeromonadales; Aeromonadaceae; Aeromonas	2518078	0.0327504	0.00332405	0.0359816				Chryseobacterium	Bacteria; Bacteroidota; Bacteroidia; Flavobacteriales; Weeksellaceae; Chryseobacterium	214899	0.00217591	0.00284947	0.00230293
Propionispira	Bacteria; Firmicutes_C; Negativicutes; Selenomonadales; Selenomonadaceae; Propionispira	2332524	0.0708593	0	0				Citrobacter	Bacteria; Proteobacteria; Gammaproteobacteria; Enterobacterales; Enterobacteriaceae; Citrobacter	525611	0.000263354	0.00223564	0.0123884
Acidovorax	Bacteria; Proteobacteria; Gammaproteobacteria; Burkholderiales; Burkholderiaceae; Acidovorax	2243888	0.0529941	0.00792167	0.0090478				Flavobacterium	Bacteria; Bacteroidota; Bacteroidia; Flavobacteriales; Flavobacteriaceae; Flavobacterium	281453	0.00557551	0.00219617	0.00144784
Janthinobacterium	Bacteria; Proteobacteria; Gammaproteobacteria; Burkholderiales; Burkholderiaceae; Janthinobacterium	1805755	0.00384505	0.00586439	0.0409498				Kocuria	Bacteria; Actinobacteriota; Actinomycetia; Actinomycetales; Micrococcaceae; Kocuria	1069276	0.00185125	0.000769839	0.0259852
Klebsiella	Bacteria; Proteobacteria; Gammaproteobacteria; Enterobacterales; Enterobacteriaceae; Klebsiella	1778030	0.00409127	0.000671146	0.0426456				Leucobacter	Bacteria; Actinobacteriota; Actinomycetia; Actinomycetales; Microbacteriaceae; Leucobacter	96699	0.000504136	0.000548101	0.00181742
Macellibacteroides	Bacteria; Bacteroidota; Bacteroidia; Bacteroidales; Tannerellaceae; Macellibacteroides	1713666	0.0112829	0.0415692	0.0140338				Microbacterium	Bacteria; Actinobacteriota; Actinomycetia; Actinomycetales; Microbacteriaceae; Microbacterium	172312	0.000471509	0.0011657	0.00351022
Kaistella	Bacteria; Bacteroidota; Bacteroidia; Flavobacteriales; Weeksellaceae; Kaistella	1697031	0.0286904	0.0362586	0.00130264				Moraxella	Bacteria; Proteobacteria; Gammaproteobacteria; Pseudomonadales; Moraxellaceae; Moraxella_A	2776903	0.00108981	0.00130174	0.0710382
Stenotrophomonas	Bacteria; Proteobacteria; Gammaproteobacteria; Xanthomonadales; Xanthomonadaceae; Stenotrophomonas	1623163	0.00958208	0.0445635	0.0116128				Myroides	Bacteria; Bacteroidota; Bacteroidia; Flavobacteriales; Flavobacteriaceae; Myroides	22550	0.000685042	0	0
Alishewanella	Bacteria; Proteobacteria; Gammaproteobacteria; Enterobacterales; Alteromonadaceae; Alishewanella	1561292	0.0139489	0.0542276	0.00133455				Pseudoalteromonas	Bacteria; Proteobacteria; Gammaproteobacteria; Enterobacterales; Alteromonadaceae; Pseudoalteromonas	521730	3.2323e-05	0.00750374	0.00981476
Lelliottia	Bacteria; Proteobacteria; Gammaproteobacteria; Enterobacterales; Enterobacteriaceae; Lelliottia	1560703	0.000155813	0.000637199	0.0403667				Pseudoclavibacter	Bacteria; Actinobacteriota; Actinomycetia; Actinomycetales; Microbacteriaceae; Pseudoclavibacter	218344	9.90045e-05	0.00838393	0.00137528
Yersinia	Bacteria; Proteobacteria; Gammaproteobacteria; Enterobacterales; Enterobacteriaceae; Yersinia	1490780	0.0435291	0.0025034	0.000245304				Pseudomonas	Bacteria; Proteobacteria; Gammaproteobacteria; Pseudomonadales; Pseudomonadaceae; Pseudomonas	21467936	0.424536	0.0493934	0.17096
Psychrobacter	Bacteria; Proteobacteria; Gammaproteobacteria; Pseudomonadales; Moraxellaceae; Psychrobacter	1429500	0.0122869	0.0470552	0.00295477				Psychrobacter	Bacteria; Proteobacteria; Gammaproteobacteria; Pseudomonadales; Moraxellaceae; Psychrobacter	1429500	0.0122869	0.0470552	0.00295477
Thermus	Bacteria; Deinococcota; Deinococci; Deinococcales; Thermaceae; Thermus	1262041	0.0015375	0.0272515	0.0178709				Rhodococcus	Bacteria; Actinobacteriota; Actinomycetia; Mycobacteriales; Mycobacteriaceae; Rhodococcus	19273	8.10203e-05	0.000566055	0.000147371
Rheinheimera	Bacteria; Proteobacteria; Gammaproteobacteria; Enterobacterales; Alteromonadaceae; Rheinheimera	1143001	0.0021558	0.00111612	0.0274758				Rothia	Bacteria; Actinobacteriota; Actinomycetia; Actinomycetales; Micrococcaceae; Rothia	532611	9.11972e-05	0	0.0138532
Kocuria	Bacteria; Actinobacteriota; Actinomycetia; Actinomycetales; Micrococcaceae; Kocuria	1069276	0.00185125	0.000769839	0.0259852				Serratia	Bacteria; Proteobacteria; Gammaproteobacteria; Enterobacterales; Enterobacteriaceae; Serratia	157849	0.00166114	0	0.00269861
Escherichia	Bacteria; Proteobacteria; Gammaproteobacteria; Enterobacterales; Enterobacteriaceae; Escherichia	1043833	0.0157791	0.0165746	0.00531388				Sphingobacterium	Bacteria; Bacteroidota; Bacteroidia; Sphingobacteriales; Sphingobacteriaceae; Sphingobacterium	83844	0.000986187	8.87879e-05	0.00129898
Gelidibacter	Bacteria; Bacteroidota; Bacteroidia; Flavobacteriales; Flavobacteriaceae; Gelidibacter	965994	0.0195929	0.0017951	0.00748748				Stenotrophomonas	Bacteria; Proteobacteria; Gammaproteobacteria; Xanthomonadales; Xanthomonadaceae; Stenotrophomonas	1623163	0.00958208	0.0445635	0.0116128
Glutamicibacter	Bacteria; Actinobacteriota; Actinomycetia; Actinomycetales; Micrococcaceae; Glutamicibacter	813152	0.000117444	0.000197645	0.0210686				Yersinia	Bacteria; Proteobacteria; Gammaproteobacteria; Enterobacterales; Enterobacteriaceae; Yersinia	1490780	0.0435291	0.0025034	0.000245304
Vibrio	Bacteria; Proteobacteria; Gammaproteobacteria; Enterobacterales; Vibrionaceae; Vibrio	693826	0.000244823	0.000366347	0.0177522				Drain biofilm model describes potentially:			0.579099	0.529916	0.473671	of the respective metagenomes from each food drain enviroment
Enterococcus	Bacteria; Firmicutes; Bacilli; Lactobacillales; Enterococcaceae; Enterococcus	642422	0.00356304	0.000416184	0.0135252				Listeria	Below filtering threshold
Cloacibacterium	Bacteria; Bacteroidota; Bacteroidia; Flavobacteriales; Weeksellaceae; Cloacibacterium	588109	0.000914706	0.000409322	0.0143883				Shewanella	Below filtering threshold
OM05-12	Bacteria; Bacteroidota; Bacteroidia; Bacteroidales; Bacteroidaceae; OM05-12	552197	7.90456e-05	0.0273891	0.000489248
Exiguobacterium	Bacteria; Firmicutes; Bacilli; Exiguobacterales; Exiguobacteraceae; Exiguobacterium	548755	0.000200774	0.00295801	0.0126814
Rothia	Bacteria; Actinobacteriota; Actinomycetia; Actinomycetales; Micrococcaceae; Rothia	532611	9.11972e-05	0	0.0138532
Citrobacter	Bacteria; Proteobacteria; Gammaproteobacteria; Enterobacterales; Enterobacteriaceae; Citrobacter	525611	0.000263354	0.00223564	0.0123884
Pseudoalteromonas	Bacteria; Proteobacteria; Gammaproteobacteria; Enterobacterales; Alteromonadaceae; Pseudoalteromonas	521730	3.2323e-05	0.00750374	0.00981476
Epilithonimonas	Bacteria; Bacteroidota; Bacteroidia; Flavobacteriales; Weeksellaceae; Epilithonimonas	508024	0.00198064	0.0173419	0.00279058
Kluyvera	Bacteria; Proteobacteria; Gammaproteobacteria; Enterobacterales; Enterobacteriaceae; Kluyvera	409458	0.00506263	0.000415152	0.00614074
Azospira	Bacteria; Proteobacteria; Gammaproteobacteria; Burkholderiales; Rhodocyclaceae; Azospira	350000	0.000740119	0	0.00851782
Paracoccus	Bacteria; Proteobacteria; Alphaproteobacteria; Rhodobacterales; Rhodobacteraceae; Paracoccus	348782	0.000762052	0.00849299	0.00416099
Comamonas	Bacteria; Proteobacteria; Gammaproteobacteria; Burkholderiales; Burkholderiaceae; Comamonas	346750	0.00057097	0.000676769	0.00823532
Sphingopyxis	Bacteria; Proteobacteria; Alphaproteobacteria; Sphingomonadales; Sphingomonadaceae; Sphingopyxis	340641	0.00597621	0.0054188	0.00101711
NML-160184	Bacteria; Actinobacteriota; Actinomycetia; Propionibacteriales; Propionibacteriaceae; NML-160184	328481	0.00260325	0.00221531	0.00522751
Blastomonas	Bacteria; Proteobacteria; Alphaproteobacteria; Sphingomonadales; Sphingomonadaceae; Blastomonas	312994	0.00041063	0.000793364	0.0074313
Thalassospira	Bacteria; Proteobacteria; Alphaproteobacteria; Rhodospirillales; Thalassospiraceae; Thalassospira	311468	0	0	0.0081472
Riemerella	Bacteria; Bacteroidota; Bacteroidia; Flavobacteriales; Weeksellaceae; Riemerella	305933	0.000122123	0.0150527	0.000265289
Xanthomonas	Bacteria; Proteobacteria; Gammaproteobacteria; Xanthomonadales; Xanthomonadaceae; Xanthomonas	286484	0.000942168	0.0126271	0.000280277
Flavobacterium	Bacteria; Bacteroidota; Bacteroidia; Flavobacteriales; Flavobacteriaceae; Flavobacterium	281453	0.00557551	0.00219617	0.00144784
Dysgonomonas	Bacteria; Bacteroidota; Bacteroidia; Bacteroidales; Dysgonomonadaceae; Dysgonomonas	278153	0.00122077	0.0113284	0.00048093
Enterobacter	Bacteria; Proteobacteria; Gammaproteobacteria; Enterobacterales; Enterobacteriaceae; Enterobacter	270342	0.00250364	0.000289167	0.0047691
Brevibacterium	Bacteria; Actinobacteriota; Actinomycetia; Actinomycetales; Brevibacteriaceae; Brevibacterium	269328	5.07326e-05	8.59504e-05	0.00695766
Thauera	Bacteria; Proteobacteria; Gammaproteobacteria; Burkholderiales; Rhodocyclaceae; Thauera	260832	0.00526179	0.000277559	0.00215134
Arachnia	Bacteria; Actinobacteriota; Actinomycetia; Propionibacteriales; Propionibacteriaceae; Arachnia	257185	0.000192875	0.0024808	0.00530342
Micrococcus	Bacteria; Actinobacteriota; Actinomycetia; Actinomycetales; Micrococcaceae; Micrococcus	249854	0.000349113	0.000235925	0.00611532
Leclercia	Bacteria; Proteobacteria; Gammaproteobacteria; Enterobacterales; Enterobacteriaceae; Leclercia	249493	0.00127518	0.00220009	0.00431263
Raoultella	Bacteria; Proteobacteria; Gammaproteobacteria; Enterobacterales; Enterobacteriaceae; Raoultella	231812	0.00156074	0.000789443	0.00431948
Brevilactibacter	Bacteria; Actinobacteriota; Actinomycetia; Propionibacteriales; Propionibacteriaceae; Brevilactibacter	231199	0	0.00246986	0.00479531
Desulfomicrobium	Bacteria; Desulfobacterota; Desulfovibrionia; Desulfovibrionales; Desulfomicrobiaceae; Desulfomicrobium	230478	0.00023741	0.0114874	0
Jonesia	Bacteria; Actinobacteriota; Actinomycetia; Actinomycetales; Cellulomonadaceae; Jonesia	228335	0	0	0.00597265
Deinococcus	Bacteria; Deinococcota; Deinococci; Deinococcales; Deinococcaceae; Deinococcus	220346	0	0	0.00576368
Malaciobacter	Bacteria; Campylobacterota; Campylobacteria; Campylobacterales; Arcobacteraceae; Malaciobacter	219569	3.93406e-05	0	0.00570948
Pseudochrobactrum	Bacteria; Proteobacteria; Alphaproteobacteria; Rhizobiales_A; Rhizobiaceae_A; Pseudochrobactrum	218932	0.00100627	0.00815698	0.000724534
Elizabethkingia-2	Bacteria; Bacteroidota; Bacteroidia; Flavobacteriales; Weeksellaceae; Elizabethkingia	218856	0.00400633	0.000525143	0.00200884
Alkanindiges	Bacteria; Proteobacteria; Gammaproteobacteria; Pseudomonadales; Moraxellaceae; Alkanindiges	218833	0.000317246	0.00104827	0.00491945
Pseudoclavibacter	Bacteria; Actinobacteriota; Actinomycetia; Actinomycetales; Microbacteriaceae; Pseudoclavibacter	218344	9.90045e-05	0.00838393	0.00137528
Chryseobacterium	Bacteria; Bacteroidota; Bacteroidia; Flavobacteriales; Weeksellaceae; Chryseobacterium	214899	0.00217591	0.00284947	0.00230293
Massilia	Bacteria; Proteobacteria; Gammaproteobacteria; Burkholderiales; Burkholderiaceae; Massilia	214187	0.000260194	0.00442144	0.0031368
Phenylobacterium	Bacteria; Proteobacteria; Alphaproteobacteria; Caulobacterales; Caulobacteraceae; Phenylobacterium	210995	0.000497574	0.00942694	0.000311038
Aliarcobacter	Bacteria; Campylobacterota; Campylobacteria; Campylobacterales; Arcobacteraceae; Aliarcobacter	194844	0.000964375	0.00361977	0.00243097
Marinilactibacillus	Bacteria; Firmicutes; Bacilli; Lactobacillales; Carnobacteriaceae; Marinilactibacillus	189663	3.25357e-05	8.11008e-05	0.00489196
KS4	Bacteria; Planctomycetota; Phycisphaerae; Phycisphaerales; Phycisphaeraceae; KS4	188106	0	0.00970455	0
Trichococcus	Bacteria; Firmicutes; Bacilli; Lactobacillales; Aerococcaceae; Trichococcus	185202	0.000819316	0.00251278	0.00286492
Pseudoxanthomonas_A	Bacteria; Proteobacteria; Gammaproteobacteria; Xanthomonadales; Xanthomonadaceae; Pseudoxanthomonas_A	181665	0.00471446	0.00126981	4.87313e-05
Paeniglutamicibacter	Bacteria; Actinobacteriota; Actinomycetia; Actinomycetales; Micrococcaceae; Paeniglutamicibacter	181629	0.00276037	0.000612435	0.00206364
Corynebacterium-2	Bacteria; Actinobacteriota; Actinomycetia; Mycobacteriales; Mycobacteriaceae; Corynebacterium	178455	0	0.000227051	0.0045528
Reyranella	Bacteria; Proteobacteria; Alphaproteobacteria; Reyranellales; Reyranellaceae; Reyranella	177583	0.00513535	0.000440534	0
Actinomyces_I	Bacteria; Actinobacteriota; Actinomycetia; Actinomycetales; Actinomycetaceae; Actinomyces_I	176384	0.00236696	3.90027e-05	0.00255592
Giesbergeria	Bacteria; Proteobacteria; Gammaproteobacteria; Burkholderiales; Burkholderiaceae; Giesbergeria	172897	0.00453738	0.000895772	0.000161496
Microbacterium	Bacteria; Actinobacteriota; Actinomycetia; Actinomycetales; Microbacteriaceae; Microbacterium	172312	0.000471509	0.0011657	0.00351022
Azoarcus_C	Bacteria; Proteobacteria; Gammaproteobacteria; Burkholderiales; Rhodocyclaceae; Azoarcus_C	166068	0.000129171	0	0.00423269
Serratia	Bacteria; Proteobacteria; Gammaproteobacteria; Enterobacterales; Enterobacteriaceae; Serratia	157849	0.00166114	0	0.00269861
Sulfurospirillum	Bacteria; Campylobacterota; Campylobacteria; Campylobacterales; Sulfurospirillaceae; Sulfurospirillum	157646	0.00303627	0.00130571	0.000847239
Luteimonas	Bacteria; Proteobacteria; Gammaproteobacteria; Xanthomonadales; Xanthomonadaceae; Luteimonas	156922	0.00391495	0.00127548	8.70519e-05
Diaphorobacter_A	Bacteria; Proteobacteria; Gammaproteobacteria; Burkholderiales; Burkholderiaceae; Diaphorobacter_A	153431	0.00208332	0.00371826	0.000334318
Trabulsiella	Bacteria; Proteobacteria; Gammaproteobacteria; Enterobacterales; Enterobacteriaceae; Trabulsiella	148563	0.00445296	0	5.1844e-05
Acidipropionibacterium	Bacteria; Actinobacteriota; Actinomycetia; Propionibacteriales; Propionibacteriaceae; Acidipropionibacterium	147837	0	0	0.00386703
Psychroflexus	Bacteria; Bacteroidota; Bacteroidia; Flavobacteriales; Flavobacteriaceae; Psychroflexus	141936	0	3.67327e-05	0.00369406
Ochrobactrum_A	Bacteria; Proteobacteria; Alphaproteobacteria; Rhizobiales_A; Rhizobiaceae_A; Ochrobactrum_A	141738	0.00115348	0.0051205	0.000118127
Planobacterium	Bacteria; Bacteroidota; Bacteroidia; Flavobacteriales; Weeksellaceae; Planobacterium	136995	0.00264666	0.00134322	0.000623514
Novispirillum	Bacteria; Proteobacteria; Alphaproteobacteria; Rhodospirillales; Rhodospirillaceae; Novispirillum	133693	0	0	0.00349706
Paenirhodobacter	Bacteria; Proteobacteria; Alphaproteobacteria; Rhodobacterales; Rhodobacteraceae; Paenirhodobacter	125867	0	0	0.00329236
Acetobacter	Bacteria; Proteobacteria; Alphaproteobacteria; Acetobacterales; Acetobacteraceae; Acetobacter	116246	0	0	0.0030407
Propionibacterium	Bacteria; Actinobacteriota; Actinomycetia; Propionibacteriales; Propionibacteriaceae; Propionibacterium	115409	0	0.000698437	0.00266468
Pseudorhodobacter	Bacteria; Proteobacteria; Alphaproteobacteria; Rhodobacterales; Rhodobacteraceae; Pseudorhodobacter	113736	4.21658e-05	0.00122621	0.00231702
Lysobacter	Bacteria; Proteobacteria; Gammaproteobacteria; Xanthomonadales; Xanthomonadaceae; Lysobacter	109392	0.0032941	4.94241e-05	0
Maribacter_B	Bacteria; Bacteroidota; Bacteroidia; Flavobacteriales; Flavobacteriaceae; Maribacter_B	102989	0	0.00507314	0.000121763
Prevotella	Bacteria; Bacteroidota; Bacteroidia; Bacteroidales; Bacteroidaceae; Prevotella	102398	0	0.00460299	0.000344676
Nitratireductor	Bacteria; Proteobacteria; Alphaproteobacteria; Rhizobiales; Rhizobiaceae; Nitratireductor	101890	0	0	0.00266518
Bergeyella	Bacteria; Bacteroidota; Bacteroidia; Flavobacteriales; Weeksellaceae; Bergeyella	101599	0	0.00520309	1.95134e-05
Dialister	Bacteria; Firmicutes_C; Negativicutes; Veillonellales; Dialisteraceae; Dialister	101574	0	0	0.00265691
Methyloversatilis	Bacteria; Proteobacteria; Gammaproteobacteria; Burkholderiales; Rhodocyclaceae; Methyloversatilis	99658	0.000329732	0	0.00232288
Bact-08	Bacteria; Bacteroidota; Bacteroidia; Bacteroidales; UBA932; Bact-08	98253	0.000169331	7.26915e-05	0.00238739
Nevskia	Bacteria; Proteobacteria; Gammaproteobacteria; Nevskiales; Nevskiaceae; Nevskia	97747	0.000315393	0.00450724	0
Leucobacter	Bacteria; Actinobacteriota; Actinomycetia; Actinomycetales; Microbacteriaceae; Leucobacter	96699	0.000504136	0.000548101	0.00181742
Halomonas	Bacteria; Proteobacteria; Gammaproteobacteria; Pseudomonadales; Halomonadaceae; Halomonas	96475	0.00066004	0.0012291	0.00133204
Dietzia	Bacteria; Actinobacteriota; Actinomycetia; Mycobacteriales; Mycobacteriaceae; Dietzia	95500	0.00130887	0.00138202	0.000670336
Ancrocorticia	Bacteria; Actinobacteriota; Actinomycetia; Actinomycetales; Actinomycetaceae; Ancrocorticia	95241	0	0	0.00249126
Empedobacter	Bacteria; Bacteroidota; Bacteroidia; Flavobacteriales; Weeksellaceae; Empedobacter	88873	0.000341762	0.000659744	0.00169592
Achromobacter	Bacteria; Proteobacteria; Gammaproteobacteria; Burkholderiales; Burkholderiaceae; Achromobacter	86524	0.00050447	0.000398746	0.0016267
Pseudogemmobacter	Bacteria; Proteobacteria; Alphaproteobacteria; Rhodobacterales; Rhodobacteraceae; Pseudogemmobacter	85429	0.000275353	0.00225731	0.00085302
Agrobacterium	Bacteria; Proteobacteria; Alphaproteobacteria; Rhizobiales; Rhizobiaceae; Agrobacterium	85048	0.00016122	0.00263825	0.000748181
Sphingobacterium	Bacteria; Bacteroidota; Bacteroidia; Sphingobacteriales; Sphingobacteriaceae; Sphingobacterium	83844	0.000986187	8.87879e-05	0.00129898
Pararheinheimera	Bacteria; Proteobacteria; Gammaproteobacteria; Enterobacterales; Alteromonadaceae; Pararheinheimera	82693	0.000555962	6.2425e-05	0.00165268
Cx-87	Bacteria; Actinobacteriota; Actinomycetia; Actinomycetales; Microbacteriaceae; Cx-87	82316	0.00162086	0.0014561	1.9278e-05
Carnobacterium	Bacteria; Firmicutes; Bacilli; Lactobacillales; Carnobacteriaceae; Carnobacterium	80547	7.70406e-05	0.00157667	0.00124117
Arthrobacter_A	Bacteria; Actinobacteriota; Actinomycetia; Actinomycetales; Micrococcaceae; Arthrobacter_A	73401	4.94871e-05	0.0032511	0.000229008
Jeotgalibaca	Bacteria; Firmicutes; Bacilli; Lactobacillales; Aerococcaceae; Jeotgalibaca	71446	0.00046115	0.000578179	0.00117863
DSM-21351	Bacteria; Actinobacteriota; Actinomycetia; Propionibacteriales; Propionibacteriaceae; DSM-21351	71417	0.000568084	0.00193935	0.000395657
Alcaligenes	Bacteria; Proteobacteria; Gammaproteobacteria; Burkholderiales; Burkholderiaceae; Alcaligenes	69430	0.000372353	0.00258883	0.000182919
Aerococcus	Bacteria; Firmicutes; Bacilli; Lactobacillales; Aerococcaceae; Aerococcus	68887	5.06718e-05	6.88222e-05	0.00172338
Novosphingobium	Bacteria; Proteobacteria; Alphaproteobacteria; Sphingomonadales; Sphingomonadaceae; Novosphingobium	68377	0.000377548	0.0014787	0.000713758
Homoserinimonas	Bacteria; Actinobacteriota; Actinomycetia; Actinomycetales; Microbacteriaceae; Homoserinimonas	66779	6.67422e-05	0.00101975	0.00117227
Lactococcus	Bacteria; Firmicutes; Bacilli; Lactobacillales; Streptococcaceae; Lactococcus	65619	0	2.61566e-05	0.00170316
Idiomarina	Bacteria; Proteobacteria; Gammaproteobacteria; Enterobacterales; Alteromonadaceae; Idiomarina	64386	0	0	0.00168417
Pseudocitrobacter	Bacteria; Proteobacteria; Gammaproteobacteria; Enterobacterales; Enterobacteriaceae; Pseudocitrobacter	64242	0	0.00023252	0.00156251
Panacagrimonas	Bacteria; Proteobacteria; Gammaproteobacteria; Nevskiales; Nevskiaceae; Panacagrimonas	63688	0	0.00328572	0
Bosea	Bacteria; Proteobacteria; Alphaproteobacteria; Rhizobiales; Beijerinckiaceae; Bosea	63653	0.00170085	0.000313105	4.17472e-05
Massilibacteroides	Bacteria; Bacteroidota; Bacteroidia; Bacteroidales; Tannerellaceae; Massilibacteroides	63390	0.00115758	0.00111916	9.39575e-05
Paenarthrobacter	Bacteria; Actinobacteriota; Actinomycetia; Actinomycetales; Micrococcaceae; Paenarthrobacter	62578	0.000161554	0.00295409	0
Citricoccus	Bacteria; Actinobacteriota; Actinomycetia; Actinomycetales; Micrococcaceae; Citricoccus	58535	0.000772533	4.58127e-05	0.000842714
Algoriella	Bacteria; Bacteroidota; Bacteroidia; Flavobacteriales; Weeksellaceae; Algoriella	57675	0.00121382	0.000563991	0.00017753
Sulfuricurvum	Bacteria; Campylobacterota; Campylobacteria; Campylobacterales; Sulfurimonadaceae; Sulfuricurvum	54562	0	0	0.0014272
Nitratidesulfovibrio	Bacteria; Desulfobacterota; Desulfovibrionia; Desulfovibrionales; Desulfovibrionaceae; Nitratidesulfovibrio	53354	0.00162083	0	0
Tetragenococcus	Bacteria; Firmicutes; Bacilli; Lactobacillales; Enterococcaceae; Tetragenococcus	51681	0	0	0.00135184
Morganella	Bacteria; Proteobacteria; Gammaproteobacteria; Enterobacterales; Enterobacteriaceae; Morganella	49967	7.77697e-05	0.000572917	0.000949567
Methylobacterium	Bacteria; Proteobacteria; Alphaproteobacteria; Rhizobiales; Beijerinckiaceae; Methylobacterium	49604	0.000988587	0.000510543	0.000187444
Herpetosiphon	Bacteria; Chloroflexota; Chloroflexia; Chloroflexales; Herpetosiphonaceae; Herpetosiphon	48933	0	0	0.00127996
Pseudoxanthomonas	Bacteria; Proteobacteria; Gammaproteobacteria; Xanthomonadales; Xanthomonadaceae; Pseudoxanthomonas	46481	0.000939191	0.000204506	0.000303452
Serpentinomonas	Bacteria; Proteobacteria; Gammaproteobacteria; Burkholderiales; Burkholderiaceae; Serpentinomonas	45901	0.00104424	0.000486966	5.46167e-05
Thermomonas	Bacteria; Proteobacteria; Gammaproteobacteria; Xanthomonadales; Xanthomonadaceae; Thermomonas	45160	0.000737476	1.40843e-05	0.000539131
Yimella	Bacteria; Actinobacteriota; Actinomycetia; Actinomycetales; Dermatophilaceae; Yimella	44520	0	5.06106e-05	0.00113887
Corynebacterium-1	Bacteria; Actinobacteria; Actinomycetia; Corynebacteriales; Corynebacteriaceae; Corynebacterium	43124	0	8.21327e-05	0.00108637
Bizionia	Bacteria; Bacteroidota; Bacteroidia; Flavobacteriales; Flavobacteriaceae; Bizionia	43022	0	0.00219272	1.36019e-05
Pseudorhodoferax	Bacteria; Proteobacteria; Gammaproteobacteria; Burkholderiales; Burkholderiaceae; Pseudorhodoferax	42267	0.000452158	0.00141271	0
Mycetocola_B	Bacteria; Actinobacteriota; Actinomycetia; Actinomycetales; Microbacteriaceae; Mycetocola_B	40957	1.63438e-05	3.61652e-05	0.00103892
Atlantibacter	Bacteria; Proteobacteria; Gammaproteobacteria; Enterobacterales; Enterobacteriaceae; Atlantibacter	40686	0	0	0.00106424
Devosia	Bacteria; Proteobacteria; Alphaproteobacteria; Rhizobiales; Devosiaceae; Devosia	40544	0.00014998	0.00171426	6.22285e-05
Paucibacter_A	Bacteria; Proteobacteria; Gammaproteobacteria; Burkholderiales; Burkholderiaceae; Paucibacter_A	39985	0.000258676	0	0.000823174
Ornithinibacter	Bacteria; Actinobacteriota; Actinomycetia; Actinomycetales; Dermatophilaceae; Ornithinibacter	39601	0	0.000461841	0.000801699
Kytococcus	Bacteria; Actinobacteriota; Actinomycetia; Actinomycetales; Dermatophilaceae; Kytococcus	39414	0	2.47636e-05	0.00101841
Galactobacter	Bacteria; Actinobacteriota; Actinomycetia; Actinomycetales; Micrococcaceae; Galactobacter	39402	0.00012993	0.00173361	3.98116e-05
Methanocorpusculum	Archaea; Halobacteriota; Methanomicrobia; Methanomicrobiales; Methanocorpusculaceae; Methanocorpusculum	38421	0.000122001	0.00172179	2.69683e-05
Methanothrix	Archaea; Halobacteriota; Methanosarcinia; Methanotrichales; Methanotrichaceae; Methanothrix	37906	0	0	0.000991523
Tardibacter	Bacteria; Proteobacteria; Alphaproteobacteria; Sphingomonadales; Sphingomonadaceae; Tardibacter	37521	0	0.00193574	0
Microvirgula	Bacteria; Proteobacteria; Gammaproteobacteria; Burkholderiales; Aquaspirillaceae; Microvirgula	37056	5.04592e-05	3.05934e-05	0.000910331
Azovibrio	Bacteria; Proteobacteria; Gammaproteobacteria; Burkholderiales; Rhodocyclaceae; Azovibrio	36437	0.000166142	0	0.000810043
Brachybacterium	Bacteria; Actinobacteriota; Actinomycetia; Actinomycetales; Dermabacteraceae; Brachybacterium	35772	0	0	0.000935703
Pelobium	Bacteria; Bacteroidota; Bacteroidia; Sphingobacteriales; Sphingobacteriaceae; Pelobium	35138	0.00106745	0	0
Sediminibacterium	Bacteria; Bacteroidota; Bacteroidia; Chitinophagales; Chitinophagaceae; Sediminibacterium	34738	0.00100548	0	4.28982e-05
Xanthobacter	Bacteria; Proteobacteria; Alphaproteobacteria; Rhizobiales; Xanthobacteraceae; Xanthobacter	34342	0.00104327	0	0
Kosakonia	Bacteria; Proteobacteria; Gammaproteobacteria; Enterobacterales; Enterobacteriaceae; Kosakonia	34341	0.000672253	0	0.000319434
Sphingobium	Bacteria; Proteobacteria; Alphaproteobacteria; Sphingomonadales; Sphingomonadaceae; Sphingobium	33229	0.000361113	0.000895669	0.000104133
Sulfurimonas	Bacteria; Campylobacterota; Campylobacteria; Campylobacterales; Sulfurimonadaceae; Sulfurimonas	33087	0.00100514	0	0
Gordonia	Bacteria; Actinobacteriota; Actinomycetia; Mycobacteriales; Mycobacteriaceae; Gordonia	32445	0.000191326	0.00016313	0.000601228
Meiothermus_B	Bacteria; Deinococcota; Deinococci; Deinococcales; Thermaceae; Meiothermus_B	32071	0	0.000160241	0.00075765
KS-M25	Bacteria; Proteobacteria; Gammaproteobacteria; Burkholderiales; Burkholderiaceae; KS-M25	31440	0	0.00162202	0
Pseudopelobacter	Bacteria; Desulfobacterota_F; Desulfuromonadia; Geobacterales; Pseudopelobacteraceae; Pseudopelobacter	31274	0.000950067	0	0
Faecalibacterium	Bacteria; Firmicutes; Clostridia; Eubacteriales; Oscillospiraceae; Faecalibacterium	30669	0.000149038	0.000676614	0.000330839
Hydrogenophaga	Bacteria; Proteobacteria; Gammaproteobacteria; Burkholderiales; Burkholderiaceae; Hydrogenophaga	30264	0.000126285	2.03268e-05	0.000672586
Marinospirillum	Bacteria; Proteobacteria; Gammaproteobacteria; Pseudomonadales; Halomonadaceae; Marinospirillum	30106	0.000202657	9.23477e-05	0.000566177
Lysobacter_B	Bacteria; Proteobacteria; Gammaproteobacteria; Xanthomonadales; Xanthomonadaceae; Lysobacter_B	30060	0.000555112	0.000309236	0.00015153
Alicycliphilus	Bacteria; Proteobacteria; Gammaproteobacteria; Burkholderiales; Burkholderiaceae; Alicycliphilus	29554	0.000647828	3.2915e-05	0.000198561
IMCC3088	Bacteria; Proteobacteria; Gammaproteobacteria; Pseudomonadales; Halieaceae; IMCC3088	29464	0.000895081	0	0
Diaphorobacter	Bacteria; Proteobacteria; Gammaproteobacteria; Burkholderiales; Burkholderiaceae; Diaphorobacter	28562	0.000259435	0.00024289	0.000400575
Caulobacter	Bacteria; Proteobacteria; Alphaproteobacteria; Caulobacterales; Caulobacteraceae; Caulobacter	28472	0.000392798	0.000251351	0.0002791
Brooklawnia	Bacteria; Actinobacteriota; Actinomycetia; Propionibacteriales; Propionibacteriaceae; Brooklawnia	28060	0	0.000679503	0.000389458
Cellulosimicrobium	Bacteria; Actinobacteriota; Actinomycetia; Actinomycetales; Cellulomonadaceae; Cellulosimicrobium	27105	0	0	0.000708997
Thiopseudomonas	Bacteria; Proteobacteria; Gammaproteobacteria; Pseudomonadales; Pseudomonadaceae; Thiopseudomonas	26884	0.000789211	4.66897e-05	0
Latilactobacillus	Bacteria; Firmicutes; Bacilli; Lactobacillales; Lactobacillaceae; Latilactobacillus	26839	0	0	0.000702039
Aliihoeflea	Bacteria; Proteobacteria; Alphaproteobacteria; Rhizobiales; Rhizobiaceae; Aliihoeflea	25464	0	0.00126351	2.54512e-05
Alteraurantiacibacter	Bacteria; Proteobacteria; Alphaproteobacteria; Sphingomonadales; Sphingomonadaceae; Alteraurantiacibacter	25272	0	0.0013038	0
Alloprevotella	Bacteria; Bacteroidota; Bacteroidia; Bacteroidales; Bacteroidaceae; Alloprevotella	24664	0	0.00120831	3.25137e-05
Erythrobacter	Bacteria; Proteobacteria; Alphaproteobacteria; Sphingomonadales; Sphingomonadaceae; Erythrobacter	24604	0.000276447	0.000629305	8.64764e-05
Sphingomonas_D	Bacteria; Proteobacteria; Alphaproteobacteria; Sphingomonadales; Sphingomonadaceae; Sphingomonas_D	23676	7.26053e-05	0.000236286	0.000436986
Variovorax	Bacteria; Proteobacteria; Gammaproteobacteria; Burkholderiales; Burkholderiaceae; Variovorax	23554	0.00012191	0.00100814	0
Soonwooa	Bacteria; Bacteroidota; Bacteroidia; Flavobacteriales; Weeksellaceae; Soonwooa	23386	0.00014515	0.000433621	0.000266884
Flavimobilis	Bacteria; Actinobacteriota; Actinomycetia; Actinomycetales; Cellulomonadaceae; Flavimobilis	23010	0	0	0.000601882
Petrimonas	Bacteria; Bacteroidota; Bacteroidia; Bacteroidales; Dysgonomonadaceae; Petrimonas	22904	0	0.000934878	0.000125111
Vaginella	Bacteria; Bacteroidota; Bacteroidia; Flavobacteriales; Weeksellaceae; Vaginella	22716	0.000273197	2.94584e-05	0.000344022
Myroides	Bacteria; Bacteroidota; Bacteroidia; Flavobacteriales; Flavobacteriaceae; Myroides	22550	0.000685042	0	0
Tetrasphaera	Bacteria; Actinobacteriota; Actinomycetia; Actinomycetales; Dermatophilaceae; Tetrasphaera	22026	0.000669124	0	0
Proteiniclasticum	Bacteria; Firmicutes_A; Clostridia; Clostridiales; Clostridiaceae; Proteiniclasticum	21984	2.13867e-05	0.000869513	0.000115773
Ottowia	Bacteria; Proteobacteria; Gammaproteobacteria; Burkholderiales; Burkholderiaceae; Ottowia	21943	8.75213e-05	0.000983425	0
Tetrasphaera_A	Bacteria; Actinobacteriota; Actinomycetia; Actinomycetales; Dermatophilaceae; Tetrasphaera_A	21750	0	0.000134394	0.000500784
Paenibacillus_J	Bacteria; Firmicutes; Bacilli; Paenibacillales; Paenibacillaceae; Paenibacillus_J	21221	0	0.00106742	1.38896e-05
Phocaeicola	Bacteria; Bacteroidota; Bacteroidia; Bacteroidales; Bacteroidaceae; Phocaeicola	21046	0	0.00107778	4.0544e-06
Duganella	Bacteria; Proteobacteria; Gammaproteobacteria; Burkholderiales; Burkholderiaceae; Duganella	20780	0	2.65693e-05	0.00053008
Oceanospirillum	Bacteria; Proteobacteria; Gammaproteobacteria; Pseudomonadales; Halomonadaceae; Oceanospirillum	20668	0	0	0.000540622
Pelosinus	Bacteria; Firmicutes_C; Negativicutes; Propionisporales; Propionisporaceae; Pelosinus	19812	0.000516956	0.000144196	0
Moheibacter	Bacteria; Bacteroidota; Bacteroidia; Flavobacteriales; Weeksellaceae; Moheibacter	19784	0.000462457	4.767e-05	9.51345e-05
Ketogulonicigenium	Bacteria; Proteobacteria; Alphaproteobacteria; Rhodobacterales; Rhodobacteraceae; Ketogulonicigenium	19769	0	0.0010199	0
Staphylococcus	Bacteria; Firmicutes; Bacilli; Staphylococcales; Staphylococcaceae; Staphylococcus	19364	0	0	0.000506512
Gulosibacter	Bacteria; Actinobacteriota; Actinomycetia; Actinomycetales; Microbacteriaceae; Gulosibacter	19349	0.000153747	0	0.000373737
Rhodococcus	Bacteria; Actinobacteriota; Actinomycetia; Mycobacteriales; Mycobacteriaceae; Rhodococcus	19273	8.10203e-05	0.000566055	0.000147371
Lacticaseibacillus	Bacteria; Firmicutes; Bacilli; Lactobacillales; Lactobacillaceae; Lacticaseibacillus	19120	0	0	0.00050013
Shinella	Bacteria; Proteobacteria; Alphaproteobacteria; Rhizobiales; Rhizobiaceae; Shinella	19095	0.000220094	0.000210903	0.000203034
Nitrincola	Bacteria; Proteobacteria; Gammaproteobacteria; Pseudomonadales; Nitrincolaceae; Nitrincola	18777	0.000555021	0	1.32618e-05
Roseomonas_B	Bacteria; Proteobacteria; Alphaproteobacteria; Acetobacterales; Acetobacteraceae; Roseomonas_B	18664	7.58863e-05	0.000297731	0.000271906
Bacillus	Bacteria; Firmicutes; Bacilli; Bacillales; Bacillaceae; Bacillus	18273	0.000555112	0	0
Janibacter_A	Bacteria; Actinobacteriota; Actinomycetia; Actinomycetales; Dermatophilaceae; Janibacter_A	17990	0	0	0.000470572
Rhizorhabdus	Bacteria; Proteobacteria; Alphaproteobacteria; Sphingomonadales; Sphingomonadaceae; Rhizorhabdus	17965	0	3.70938e-05	0.000451111
Providencia	Bacteria; Proteobacteria; Gammaproteobacteria; Enterobacterales; Enterobacteriaceae; Providencia	17899	0	0.000902376	1.06722e-05
Kordia	Bacteria; Bacteroidota; Bacteroidia; Flavobacteriales; Flavobacteriaceae; Kordia	17893	0	0.000691576	0.000117395
Oblitimonas	Bacteria; Proteobacteria; Gammaproteobacteria; Pseudomonadales; Pseudomonadaceae; Oblitimonas	17833	0.000321833	0	0.000189354
Marinomonas	Bacteria; Proteobacteria; Gammaproteobacteria; Pseudomonadales; Marinomonadaceae; Marinomonas	17658	0	0	0.000461888
Thalassobius	Bacteria; Proteobacteria; Alphaproteobacteria; Rhodobacterales; Rhodobacteraceae; Thalassobius	17625	8.91922e-05	0.000757818	0
Xanthomonas_B	Bacteria; Proteobacteria; Gammaproteobacteria; Xanthomonadales; Xanthomonadaceae; Xanthomonas_B	17390	0.000217998	9.31731e-05	0.000219932
Nesterenkonia	Bacteria; Actinobacteriota; Actinomycetia; Actinomycetales; Micrococcaceae; Nesterenkonia	17037	0	0.000818076	3.08658e-05
Thalassotalea_A	Bacteria; Proteobacteria; Gammaproteobacteria; Enterobacterales; Alteromonadaceae; Thalassotalea_A	16787	0	0.000866056	0
Aminobacter	Bacteria; Proteobacteria; Alphaproteobacteria; Rhizobiales; Rhizobiaceae; Aminobacter	16758	0.0001131	0.000672487	0
Cutibacterium	Bacteria; Actinobacteriota; Actinomycetia; Propionibacteriales; Propionibacteriaceae; Cutibacterium	16610	0	0	0.000434475
Nigerium	Bacteria; Actinobacteriota; Actinomycetia; Propionibacteriales; Propionibacteriaceae; Nigerium	16547	0	2.951e-05	0.000417865
Megasphaera_A	Bacteria; Firmicutes_C; Negativicutes; Veillonellales; Megasphaeraceae; Megasphaera_A	16416	0.000486668	0	1.03583e-05
Bacteroides	Bacteria; Bacteroidota; Bacteroidia; Bacteroidales; Bacteroidaceae; Bacteroides	16310	0	0.000820553	1.05938e-05
Phreatobacter	Bacteria; Proteobacteria; Alphaproteobacteria; Rhizobiales; Phreatobacteraceae; Phreatobacter	15906	0.000483205	0	0
Pseudarthrobacter	Bacteria; Actinobacteriota; Actinomycetia; Actinomycetales; Micrococcaceae; Pseudarthrobacter	15905	0	0.000683837	6.93172e-05
Acholeplasma	Bacteria; Firmicutes; Bacilli; Acholeplasmatales; Acholeplasmataceae; Acholeplasma	15793	0	0.000814775	0
Trichloromonas	Bacteria; Desulfobacterota_F; Desulfuromonadia; Desulfuromonadales; Trichloromonadaceae; Trichloromonas	15601	0.000456259	3.00259e-05	0
Alkalibacterium	Bacteria; Firmicutes; Bacilli; Lactobacillales; Carnobacteriaceae; Alkalibacterium	15450	0	0.000797079	0
Mycobacterium	Bacteria; Actinobacteriota; Actinomycetia; Mycobacteriales; Mycobacteriaceae; Mycobacterium	15386	0	0.000333948	0.000233141
Ornithobacterium	Bacteria; Bacteroidota; Bacteroidia; Flavobacteriales; Weeksellaceae; Ornithobacterium	15299	0	0.000749719	2.00627e-05
Neomicrococcus	Bacteria; Actinobacteriota; Actinomycetia; Actinomycetales; Micrococcaceae; Neomicrococcus	15219	0.000182516	7.64061e-05	0.000202197
Microcella	Bacteria; Actinobacteriota; Actinomycetia; Actinomycetales; Microbacteriaceae; Microcella	14949	7.30003e-05	0	0.000328171
Proteus	Bacteria; Proteobacteria; Gammaproteobacteria; Enterobacterales; Enterobacteriaceae; Proteus	14801	5.29503e-05	0.000106432	0.000287601
Enterobacter_D	Bacteria; Proteobacteria; Gammaproteobacteria; Enterobacterales; Enterobacteriaceae; Enterobacter_D	14795	2.61561e-05	0	0.000364477
Rarobacter	Bacteria; Actinobacteriota; Actinomycetia; Actinomycetales; Cellulomonadaceae; Rarobacter	14732	0	0.000403028	0.000181009
Pusillimonas_B	Bacteria; Proteobacteria; Gammaproteobacteria; Burkholderiales; Burkholderiaceae; Pusillimonas_B	14608	0.000359776	0.000142649	0
CU05-9	Bacteria; Proteobacteria; Gammaproteobacteria; Xanthomonadales; Xanthomonadaceae; CU05-9	14190	0.000245916	0.000199657	5.82003e-05
Williamsia	Bacteria; Actinobacteriota; Actinomycetia; Mycobacteriales; Mycobacteriaceae; Williamsia	13753	0	0.000709529	0
Pseudactinotalea	Bacteria; Actinobacteriota; Actinomycetia; Actinomycetales; Beutenbergiaceae; Pseudactinotalea	13725	0	0	0.000359011
Elizabethkingia-1	Bacteria; Bacteroidetes; Flavobacteriia; Flavobacteriales; Weeksellaceae; Elizabethkingia	13717	0	1.27429e-05	0.00035234
Suttonella	Bacteria; Proteobacteria; Gammaproteobacteria; Cardiobacteriales; Cardiobacteriaceae; Suttonella	13633	0	5.16425e-05	0.000330421
SC2-9	Bacteria; Proteobacteria; Gammaproteobacteria; Burkholderiales; Burkholderiaceae; SC2-9	13609	0.000188288	0.000204455	9.01908e-05
Mixta	Bacteria; Proteobacteria; Gammaproteobacteria; Enterobacterales; Enterobacteriaceae; Mixta	13599	0	0	0.000355715
Pararhizobium	Bacteria; Proteobacteria; Alphaproteobacteria; Rhizobiales; Rhizobiaceae; Pararhizobium	13497	0.00010906	0.000511111	0
Tahibacter	Bacteria; Proteobacteria; Gammaproteobacteria; Xanthomonadales; Rhodanobacteraceae; Tahibacter	13401	6.46157e-05	0.000150594	0.000218545
Luteimonas_C	Bacteria; Proteobacteria; Gammaproteobacteria; Xanthomonadales; Xanthomonadaceae; Luteimonas_C	13380	5.5259e-05	7.88824e-05	0.000262411
Arthrobacter_H	Bacteria; Actinobacteriota; Actinomycetia; Actinomycetales; Micrococcaceae; Arthrobacter_H	12889	0.000122335	0	0.000231807
Virgibacillus	Bacteria; Firmicutes; Bacilli; Bacillales_D; Amphibacillaceae; Virgibacillus	12889	0	0	0.000337143
Agromyces_B	Bacteria; Actinobacteriota; Actinomycetia; Actinomycetales; Microbacteriaceae; Agromyces_B	12758	0	0	0.000333716
Flaviflexus	Bacteria; Actinobacteriota; Actinomycetia; Actinomycetales; Actinomycetaceae; Flaviflexus	12696	0	0	0.000332095
Rappaport	Bacteria; Proteobacteria; Gammaproteobacteria; Cardiobacteriales; Cardiobacteriaceae; Rappaport	12637	0	0	0.000330551
Propionicicella	Bacteria; Actinobacteriota; Actinomycetia; Propionibacteriales; Propionibacteriaceae; Propionicicella	12632	0	0.000117266	0.000270965
Lactiplantibacillus	Bacteria; Firmicutes; Bacilli; Lactobacillales; Lactobacillaceae; Lactiplantibacillus	12455	0	0	0.000325791
Herminiimonas	Bacteria; Proteobacteria; Gammaproteobacteria; Burkholderiales; Burkholderiaceae; Herminiimonas	12412	0.000154355	0.000292056	4.36829e-05
Thalassotalea_B	Bacteria; Proteobacteria; Gammaproteobacteria; Enterobacterales; Alteromonadaceae; Thalassotalea_B	12389	0	0	0.000324064
Seleniivibrio	Bacteria; Deferribacterota; Deferribacteres; Deferribacterales; Denitrovibrionaceae; Seleniivibrio	12343	0	0	0.000322861
Sinimarinibacterium	Bacteria; Proteobacteria; Gammaproteobacteria; Nevskiales; Nevskiaceae; Sinimarinibacterium	12312	0.000374024	0	0
Bordetella_A	Bacteria; Proteobacteria; Gammaproteobacteria; Burkholderiales; Burkholderiaceae; Bordetella_A	12304	0.000143479	0.000144454	0.000125059
Thioalkalivibrio_A	Bacteria; Proteobacteria; Gammaproteobacteria; Ectothiorhodospirales; Ectothiorhodospiraceae; Thioalkalivibrio_A	12261	0.00021411	0.000156527	5.6997e-05
Sandaracinobacter	Bacteria; Proteobacteria; Alphaproteobacteria; Sphingomonadales; Sphingomonadaceae; Sandaracinobacter	11994	5.40743e-05	0.000478815	2.44049e-05
Marinobacterium	Bacteria; Proteobacteria; Gammaproteobacteria; Pseudomonadales; Nitrincolaceae; Marinobacterium	11922	0	0	0.000311849
Arsukibacterium	Bacteria; Proteobacteria; Gammaproteobacteria; Enterobacterales; Alteromonadaceae; Arsukibacterium	11872	0.000110214	0.000241961	9.29635e-05
Humidesulfovibrio	Bacteria; Desulfobacterota; Desulfovibrionia; Desulfovibrionales; Desulfovibrionaceae; Humidesulfovibrio	11706	0.000355614	0	0
Gemmatimonas	Bacteria; Gemmatimonadota; Gemmatimonadetes; Gemmatimonadales; Gemmatimonadaceae; Gemmatimonas	11574	0	0	0.000302746
Vagococcus_D	Bacteria; Firmicutes; Bacilli; Lactobacillales; Vagococcaceae; Vagococcus_D	11548	0	4.89597e-05	0.000277242
Desulfovibrio	Bacteria; Desulfobacterota; Desulfovibrionia; Desulfovibrionales; Desulfovibrionaceae; Desulfovibrio	11347	1.79539e-05	0.000554911	0
Eoetvoesia	Bacteria; Proteobacteria; Gammaproteobacteria; Burkholderiales; Burkholderiaceae; Eoetvoesia	11331	0.000291029	9.03356e-05	0
Sphaerochaeta	Bacteria; Spirochaetota; Spirochaetia; Sphaerochaetales; Sphaerochaetaceae; Sphaerochaeta	11217	0	0.000578695	0
Leptonema	Bacteria; Spirochaetota; Leptospirae; Leptospirales; Leptonemataceae; Leptonema	11213	0	0	0.000293303
Proteiniphilum	Bacteria; Bacteroidota; Bacteroidia; Bacteroidales; Dysgonomonadaceae; Proteiniphilum	11122	0	0.000573794	0
Winogradskyella	Bacteria; Bacteroidota; Bacteroidia; Flavobacteriales; Flavobacteriaceae; Winogradskyella	11034	0	0	0.000288621
Flectobacillus	Bacteria; Bacteroidota; Bacteroidia; Cytophagales; Spirosomaceae; Flectobacillus	10789	0	0	0.000282212
Gilvimarinus	Bacteria; Proteobacteria; Gammaproteobacteria; Pseudomonadales; Cellvibrionaceae; Gilvimarinus	10648	0	0	0.000278524
Actinomyces	Bacteria; Actinobacteriota; Actinomycetia; Actinomycetales; Actinomycetaceae; Actinomyces	10608	0	0	0.000277478
Fundicoccus	Bacteria; Firmicutes; Bacilli; Lactobacillales; Aerococcaceae; Fundicoccus	10588	0	0.000311609	0.000118964
Aquabacterium	Bacteria; Proteobacteria; Gammaproteobacteria; Burkholderiales; Burkholderiaceae; Aquabacterium	10574	0	0	0.000276589
Ochrobactrum	Bacteria; Proteobacteria; Alphaproteobacteria; Rhizobiales_A; Rhizobiaceae_A; Ochrobactrum	10507	0	0.00015761	0.000194925
PD-1	Bacteria; Proteobacteria; Gammaproteobacteria; Enterobacterales; Enterobacteriaceae; PD-1	10117	0.000307342	0	0

## Sheet: S9 Drain model isolates
Strain ID	Source	Metagenomics ranking in Genus mean metagenome	Best WGS Hit	WGS Identification	ANI / AAI	Predicted CDS	Predicted VFDB genes	% VFDB genes	Plasmids	Transposable elements	ResFinder		Adherence	Flagella	Alginate	Capsule & LPS formation	QS	Biofilm formation	Efflux pumps	Stress genes	Acid genes	ResFinder
C97	Seafood Drain	1	Pseudomonas anguilliseptica	MiGA TypeMat	90.85 % ANI	4432	115	0.0259477	None	Tn5501	None
T33	Dairy Drain	1	Pseudomonas chengduensis	MiGA TypeMat	98.58 % ANI	4878	181	0.0371054	None		None
C118	Seafood Drain	1	Pseudomonas cremoris	MiGA TypeMat	87.45 % ANI	5669	226	0.0398659	None	ISPre2, Tn5042, Tn5501, ISPst3, ISUnCu4	None
T31	Dairy Drain	1	Pseudomonas fluorescens	MiGA NCBI Prok	87.32 % ANI	5679	190	0.0334566	None	ISPpu14	None
C88	Seafood Drain	1	Pseudomonas migulae	MiGA NCBI Prok	86.78 % ANI	6670	167	0.0250375	None	ISPst3, ISPpu23, cn_30378_ISPpu23, Tn5501, ISUnCu3, ISPal1, ISPre2, ISPsp8	aph(3'')-Ib (aminoglycosides)
T3	Dairy Drain	2	Brevundimonas vesicularis	MiGA TypeMat	94.32 % ANI	3114	28	0.00899165	None		None
C164	Seafood Drain	2	Brevundimonas vesicularis	MiGA TypeMat	89.17 % ANI	1865	10	0.00536193	None		None
C42	Seafood Drain	3	Acinetobacter guillouiae	MiGA TypeMat	96.87 % ANI	3201	71	0.0221806	None		aph(3')-VI (aminoglycosides), blaOXA-274 (beta-lactams)
T53	Dairy Drain	3	Acinetobacter johnsonii	MiGA NCBI Prok	96.00 % ANI	3578	49	0.0136948	None		blaOXA-334 (beta-lactams)
T34	Dairy Drain	5	Moraxella osloensis	MiGA NCBI Prok	95.41 % ANI	2487	45	0.0180941	None		None
T12	Dairy Drain	6	Aeromonas media	MiGA NCBI Prok	97.94 % ANI	4317	119	0.0275654	pfekpn2511-4		blaOXA-427 & blaCMY-8b (beta-lactams)
C147	Seafood Drain	7	Psychrobacter alimentarius	MiGA NCBI Prok	97.28 % ANI	3043	50	0.0164312	pVB11737_6		None
C62	Seafood Drain	9	Yersinia aldovae	MiGA TypeMat	84.87 % ANI	4577	102	0.0222853	None	MITEYpe1, IS5075	None
C2	Seafood Drain	12	Stenotrophomonas rhizophila	MiGA NCBI Prok	94.55 % ANI	4332	88	0.0203139	None		None
C38	Seafood Drain	23	Kocuria rhizophila	MiGA NCBI Prok	98.64 % ANI	2562	37	0.0144418	None		None
LU10	Seafood (Shrimp)	32	Pseudoalteromonas translucida	MiGA NCBI Prok	98.56 % ANI	3653	104	0.0284698	None		None
T40	Dairy Drain	35	Serratia marcescens	MiGA NCBI Prok	99.67 % ANI	5328	213	0.0399775	pSM22, pE28_003		aac(6')-Ic (aminoglycosides), blaSRT-2 (beta-lactams), OqxB (quaternary ammonium compounds, amphenicols, quinolones, folate pathway antagonist), tet(41) (tetracyclines)
T5	Dairy Drain	36	Citrobacter portucalensis	MiGA TypeMat	97.39 % ANI	4978	218	0.0437927	pKPC-CAV1321		qnrB9 (quinolones), blaCMY-34 (beta-lactams)
T2	Dairy Drain	40	Rothia amarae	MiGA NCBI Prok	65.04 % AAI	2295	37	0.016122	None	ISAs21, ISAeme19, ISAs16, ISAeme1, ISAs2, ISAs12, ISAeme12, ISApu2, ISAs17, MITEAeme2, ISAs3, ISAeme16, ISAeme7, ISAs25, ISKpn9, ISAs29, ISApu1	None
C31	Seafood Drain	48	Pseudoclavibacter helvolus	MiGA TypeMat	87.93 % ANI	4293	47	0.0109481	None		None
T23	Dairy Drain	49	Chryseobacterium haifense	MiGA TypeMat	92.47 % ANI	2595	24	0.00924855	None		None
C1	Seafood Drain	49	Chryseobacterium scophthalmum	MiGA TypeMat	90.42 % ANI	4553	32	0.00702833	None		None
C105	Seafood Drain	52	Flavobacterium frigoritolerans	KmerFinder	--	5115	45	0.00879765	None		None
C25	Seafood	58	Microbacterium liquefaciens	MiGA TypeMat	99.03 % ANI	3406	38	0.0111568	None		None
T63	Dairy Drain	67	Leucobacter luti	MiGA TypeMat	73.85 % AAI	3473	44	0.0126692	None	IS6100	None
MU23	Seafood (Shrimp)	94	Carnobacterium iners	MiGA TypeMat	79.51 % AAI	2246	39	0.0173642	None		None
C58	Seafood Drain	112	Sphingobacterium faecium	MiGA TypeMat	93.01 % ANI	4249	35	0.00823723	None		None
T56B	Dairy Drain	220	Myroides odoratus	MiGA TypeMat	98.10 % ANI	3989	27	0.00676861	None		blaTUS-1 (beta-lactams)
C133	Seafood Drain	225	Rhodococcus qingshengii	MiGA TypeMat	98.7 % ANI	6941	147	0.0211785	pR85A		None
C16	Seafood Drain	Below limit	Listeria monocytogenes	MiGA NCBI Prok	99.86 % ANI	3045	55	0.0180624	plm5578	ISLmo9, Tn6188, ISLmo1	ClpL (heat), fosX (fosfomycin), qacH
C102A	Seafood Drain	Below limit	Shewanella oncorhynchi	MiGA NCBI Prok	97.34 % ANI	4950	137	0.0276768	None	ISSba3, ISSod20, ISSpu4, ISSpu8, ISSpu16, ISSba6, ISShes10, ISShes6, ISShes5, ISSba16, ISSpu6	mcr-4.3 (polymyxin), blaOXA-549 (beta-lactams)

## Sheet: S10 Relative abundance biofilm
Genus	Taxonomy	Combined	Min	Max	Mean	Median	Std	BLV B	BLV A	CSC A	CSC B	V1 A	V1 B	VCSC A	VCSC B	V2 A	MIX1	V2 B	NLV A	NLV B	NHV A	NHV B	NXV A	NXV B	BHV A	BHV B	BXV A	BXV B	PLV A	PLV B	PHV A	PHV B	PXV A	MIX2	PXV B
Acinetobacter	Bacteria; Proteobacteria; Gammaproteobacteria; Pseudomonadales; Moraxellaceae; Acinetobacter	239260	0.000224321	0.227346	0.0922624	0.0972622	0.0634193	0.0489584	0.0334646	0.117736	0.109196	0.0487117	0.0373823	0.0785825	0.137942	0.12695	0.121309	0.201182	0.0561115	0.103789	0.227346	0.0680476	0.0907356	0.135041	0.000279938	0.000224321	0.00130299	0.00187489	0.152325	0.106218	0.124137	0.218067	0.0298639	0.125315	0.0812542
Aeromonas	Bacteria; Proteobacteria; Gammaproteobacteria; Aeromonadales; Aeromonadaceae; Aeromonas	261262	0.000555356	0.306153	0.107162	0.0936833	0.0765852	0.115157	0.0740471	0.102012	0.100981	0.186111	0.190774	0.0683353	0.128176	0.0967253	0.0619709	0.135387	0.161835	0.143752	0.0891815	0.0757576	0.18231	0.153866	0.0462628	0.0923529	0.00429758	0.0177035	0.0480622	0.110295	0.124799	0.179708	0.163472	0.0804942	0.0667005
Brevundimonas	Bacteria; Proteobacteria; Alphaproteobacteria; Caulobacterales; Caulobacteraceae; Brevundimonas	8882	0	0.0267759	0.00181572	1.52707e-05	0.00648268	0	1.55072e-05	9.71954e-05	0.000124685	0.000705009	0.000238407	0	0	0	0.0267759	1.16102e-05	2.94781e-05	5.96282e-05	0	1.03212e-05	0	0	0	2.24321e-05	0	1.1363e-05	2.51174e-05	7.00804e-05	1.50342e-05	2.78769e-05	2.94226e-05	0.022571	0
Carnobacterium	Bacteria; Firmicutes; Bacilli; Lactobacillales; Carnobacteriaceae; Carnobacterium	61778	0.000273832	0.111401	0.0234279	0.0196668	0.0230891	0.00197798	0.0188258	0.0111343	0.00892189	0.055211	0.0396591	0.00940462	0.037915	0.111401	0.0428835	0.0271563	0.0249827	0.0300407	0.00377497	0.00497482	0.000273832	0.0200029	0.00640206	0.0205366	0.0512624	0.0212033	0.00430764	0.00907541	0.0236037	0.0050039	0.0193306	0.0377211	0.00899333
Chryseobacterium	Bacteria; Bacteroidetes; Flavobacteriia; Flavobacteriales; [Weeksellaceae]; Chryseobacterium	14537	0	0.0427416	0.00299682	0	0.0105417	2.80564e-05	3.10145e-05	0.000939555	0.000914355	0.000594851	0.000750983	0	0	0	0.0427416	1.16102e-05	0	0.000155033	0	0	0	0	0	0	0	0	0	0	1.50342e-05	1.39384e-05	0	0.0377149	0
Citrobacter	Bacteria; Proteobacteria; Gammaproteobacteria; Enterobacteriales; Enterobacteriaceae; Citrobacter	360998	0.00726932	0.441302	0.153965	0.151624	0.103634	0.229291	0.215659	0.149314	0.12916	0.206755	0.170688	0.0740103	0.131204	0.12245	0.0556487	0.165527	0.441302	0.194006	0.321158	0.239875	0.22736	0.191349	0.00932316	0.0452792	0.00726932	0.025044	0.0691859	0.179803	0.150162	0.0205035	0.153086	0.0645422	0.322067
Flavobacterium	Bacteria; Bacteroidetes; Flavobacteriia; Flavobacteriales; Flavobacteriaceae; Flavobacterium	12984	0	0.0339442	0.00293584	1.8399e-05	0.00849991	5.61128e-05	0	0.00440619	0.00362971	0.0025887	0.0025152	0.00131343	0.000910837	0.000703457	0.0339442	0.00052246	4.42171e-05	1.19256e-05	0	0	0	0	0	0	2.28595e-05	0	0	1.16801e-05	3.00684e-05	1.39384e-05	0	0.0314784	0
Kocuria	Bacteria; Actinobacteria; Actinobacteria; Actinomycetales; Micrococcaceae; Kocuria	6661	0	0.0165806	0.00160868	0.000347893	0.00406979	0.00145893	0.00249667	0	2.77077e-05	0.00115666	0.00132316	1.23908e-05	0.000987654	0.00163736	0.0165806	0.000371527	0.000324259	0.00038162	1.84145e-05	1.03212e-05	0	2.20296e-05	0.000316452	0.000751475	0.000411471	0.000545424	0.00010047	0.000385442	0.000255581	0.000153323	0.000147113	0.0150946	7.25268e-05
Leucobacter	Bacteria; Actinobacteria; Actinobacteria; Actinomycetales; Microbacteriaceae; Leucobacter	37613	0.00101021	0.0430129	0.0149032	0.0107776	0.0138079	0.00514835	0.00642	0.0313185	0.0394558	0.0208528	0.017821	0.0311009	0.0246255	0.0410916	0.0194763	0.0157319	0.00310994	0.00319607	0.00369211	0.001703	0.0071638	0.0292112	0.00101021	0.00137957	0.00106297	0.00264758	0.0196167	0.0266422	0.0430129	0.00333129	0.00186833	0.0143914	0.00120878
Listeria	Bacteria; Firmicutes; Bacilli; Bacillales; Listeriaceae; Listeria	25360	2.43424e-05	0.0511449	0.00714844	0.00190284	0.0126187	0.00155713	0.00224855	0.021707	0.0224433	0.0060807	0.00697342	0.00747166	0.00547599	0.00747119	0.0511449	0.00280967	0.000795908	0.000882497	0.000174938	0.000288993	0.000220832	0.00121163	2.43424e-05	0.000134593	0.000205735	0.000352253	0.00234848	0.00919221	0.00417951	0.00153323	0.000882677	0.0422242	0.000120878
Moraxella	Bacteria; Proteobacteria; Gammaproteobacteria; Pseudomonadales; Moraxellaceae; Moraxella	200250	0.0100235	0.295335	0.0828971	0.0587158	0.067904	0.0960651	0.137611	0.0821193	0.10673	0.0663259	0.0801049	0.0414101	0.0511056	0.0367859	0.0472927	0.0820727	0.0244963	0.016839	0.0370684	0.0344934	0.0237351	0.0100235	0.197308	0.184078	0.210284	0.295335	0.109788	0.0854513	0.0489664	0.10242	0.035719	0.0499534	0.027536
Myroides	Bacteria; Bacteroidetes; Flavobacteriia; Flavobacteriales; Flavobacteriaceae; Myroides	228080	0.00112494	0.488941	0.0950081	0.067561	0.109506	0.134053	0.0718451	0.190211	0.176678	0.0559491	0.0746811	0.488941	0.286859	0.277829	0.0833548	0.0833962	0.0143706	0.130371	0.0168585	0.0180518	0.0186559	0.0918524	0.0146055	0.00316292	0.00261741	0.00112494	0.0131239	0.0637264	0.0359017	0.0341492	0.0536962	0.0713955	0.152766
Pseudoalteromonas	Bacteria; Proteobacteria; Gammaproteobacteria; Vibrionales; Pseudoalteromonadaceae; Pseudoalteromonas	82	0	0.000234407	1.66301e-05	0	6.10624e-05	0	0	0	0	0	0	0	0	0	0.000231235	0	0	0	0	0	0	0	0	0	0	0	0	0	0	0	0	0.000234407	0
Pseudoclavibacter	Bacteria; Actinobacteria; Actinobacteria; Actinomycetales; Microbacteriaceae; Pseudoclavibacter	2666	0	0.00776738	0.000556962	2.97455e-05	0.00190249	0	0	5.39974e-05	5.54155e-05	9.91419e-05	0.000131124	0	1.09739e-05	1.21286e-05	0.00776738	0	1.4739e-05	8.34794e-05	0	0	8.8333e-06	0.00025334	6.08561e-05	1.1216e-05	6.85785e-05	4.5452e-05	3.76761e-05	0	3.00684e-05	4.18153e-05	2.94226e-05	0.00677931	0
Pseudomonas	Bacteria; Proteobacteria; Gammaproteobacteria; Pseudomonadales; Pseudomonadaceae; Pseudomonas	302465	0.0200483	0.43323	0.114657	0.0760736	0.107982	0.0438942	0.0514685	0.124432	0.135851	0.0721973	0.0799499	0.0200483	0.0415034	0.0206549	0.141179	0.0415762	0.0385279	0.0225275	0.166697	0.376693	0.159962	0.227323	0.0510705	0.0419817	0.0346321	0.0240782	0.413182	0.117209	0.0822672	0.25538	0.188731	0.155221	0.0447974
Psychrobacter	Bacteria; Proteobacteria; Gammaproteobacteria; Pseudomonadales; Moraxellaceae; Psychrobacter	6379	0	0.0160569	0.00148504	2.78095e-05	0.00425211	1.40282e-05	9.30435e-05	3.23985e-05	6.92693e-05	0.000121173	0.000202646	0	0	0	0.0148726	2.32204e-05	0	0	0	0	0	0.00828312	1.21712e-05	0	0	7.95409e-05	3.76761e-05	0.00148337	4.51026e-05	1.39384e-05	4.41339e-05	0.0160569	9.67024e-05
Rhodococcus	Bacteria; Actinobacteria; Actinobacteria; Actinomycetales; Nocardiaceae; Rhodococcus	1920	0	0.00613297	0.00039522	1.72102e-05	0.00139031	2.80564e-05	4.65217e-05	0	0	5.50788e-05	0.000143044	1.23908e-05	0	1.21286e-05	0.00613297	2.32204e-05	0	0	0	0	0	2.20296e-05	1.21712e-05	5.60802e-05	4.5719e-05	4.5452e-05	2.51174e-05	0	0	2.78769e-05	2.94226e-05	0.00434887	0
Rothia	Bacteria; Actinobacteria; Actinobacteria; Actinomycetales; Micrococcaceae; Rothia	9654	0	0.0268968	0.0022344	0.000394564	0.00609238	0.000490987	0.000155072	5.39974e-05	4.15616e-05	0.00143205	0.00253904	0	4.38957e-05	0.00121286	0.0268968	0.000267035	0.000117912	0.000298141	0	1.03212e-05	0	0.0013438	0.000231253	0.00120012	0.000834372	0.00210215	0.000200939	0.000665763	0.000887018	0.000878122	0.000632586	0.0199308	9.67024e-05
Serratia	Bacteria; Proteobacteria; Gammaproteobacteria; Enterobacteriales; Enterobacteriaceae; Serratia	428421	0.0301628	0.673875	0.176763	0.094555	0.185627	0.217535	0.279363	0.0339536	0.030714	0.118739	0.0975086	0.0511864	0.0337229	0.0605822	0.0806746	0.0564837	0.105075	0.231751	0.0801492	0.0908265	0.216672	0.0730391	0.612639	0.479475	0.673875	0.594648	0.0614247	0.15413	0.135278	0.0301628	0.173417	0.0847382	0.0916014
Shewanella	Bacteria; Proteobacteria; Gammaproteobacteria; Alteromonadales; Shewanellaceae; Shewanella	124404	0.00389751	0.170322	0.056932	0.0525552	0.0393106	0.0610367	0.0710232	0.0512328	0.0538777	0.059408	0.0990821	0.0845673	0.0664472	0.049436	0.01163	0.0917556	0.0757145	0.0611785	0.0314796	0.0432768	0.0318705	0.0276361	0.0215552	0.0539043	0.00425187	0.00389751	0.0357798	0.0431929	0.170322	0.0760064	0.0472232	0.0108938	0.156416
Sphingobacterium	Bacteria; Bacteroidetes; Sphingobacteriia; Sphingobacteriales; Sphingobacteriaceae; Sphingobacterium	10946	0	0.0333556	0.00230114	1.3635e-05	0.00774416	2.80564e-05	0	0.00167392	0.00132997	0.000793135	0.00137084	0	1.09739e-05	3.63857e-05	0.0333556	0	0	5.96282e-05	0	3.09636e-05	0	0	0	0	0	0	1.25587e-05	2.33601e-05	4.51026e-05	0.000195138	1.47113e-05	0.0254517	0
Stenotrophomonas	Bacteria; Proteobacteria; Gammaproteobacteria; Xanthomonadales; Xanthomonadaceae; Stenotrophomonas	61700	0.000304281	0.0625286	0.0236878	0.0210436	0.0191213	0.0206916	0.015011	0.0364591	0.0402871	0.0605537	0.0605674	0.0284121	0.0356982	0.0289873	0.0371289	0.0625094	0.0125577	0.0126531	0.00140871	0.0142432	0.00850647	0.0025334	0.000304281	0.000751475	0.0031889	0.0019658	0.0362193	0.0418497	0.0250771	0.0214234	0.00616403	0.0393064	0.00879992
Yersinia	Bacteria; Proteobacteria; Gammaproteobacteria; Enterobacteriales; Enterobacteriaceae; Yersinia	77923	0.00413757	0.123119	0.0331906	0.0311958	0.0229195	0.0214912	0.0192445	0.0383922	0.0366573	0.0345565	0.0343784	0.0138405	0.016417	0.0146756	0.0168065	0.0319862	0.0387047	0.0455082	0.0181843	0.0284143	0.0304837	0.0257856	0.037889	0.0734875	0.00413757	0.00630646	0.0330796	0.049103	0.0297076	0.0504572	0.123119	0.0204304	0.0360942
Heatmap in paper is based on n=4 for each average value depicted.
Codes overview.
A refers to average reads of dublicates from first independent biological experiment.
B refers to average reads of dublicates from second independent biological experiment.
MIX1/MIX2 - inoculum suspensions for biofilm startup.
CSC - cell suspension of initial biofilm (day 3)
VCSC cell suspension of control biofilm (day 6)
V1 Initial biofilm (day 3)
V2 Control biofilm (day 6)
BLV - BC low conc. treated biofilm - regrown (day 6)
BHV - BC high conc. treated biofilm - regrown (day 6)
BXV - BC 2xhigh conc. treated biofilm - regrown (day 6)
NLV - SH low conc. treated biofilm - regrown (day 6)
NHV - SH high conc. treated biofilm - regrown (day 6)
NXV - SH 2xhigh conc. treated biofilm - regrown (day 6)
PLV -PAA low conc. treated biofilm - regrown (day 6)
PHV -PAA high conc. treated biofilm - regrown (day 6)
PXV -PAA 2xhigh conc. treated biofilm - regrown (day 6)

[truncated: 1 more sheets: S11 SRA Accessions]
